# Supplementary material for: Identification and Characterization of an RRM-Containing, RNA Binding Protein in Acinetobacter baumannii
Source: Biomolecules. 2022 Jun 30;12(7):922. doi: 10.3390/biom12070922 (PMC9313427; doi:10.3390/biom12070922)
Supplement: Supplementary file 1 [file biomolecules-12-00922-s001.zip]

Archive with 4 entries (4 files):
- Supplementary Figures.pdf
- Supplementary Table S1.xlsx
- Supplementary Table S2.pdf
- Supplementary Table S3.xlsx
