# Supplementary material for: Identification and Characterization of an RRM-Containing, RNA Binding Protein in Acinetobacter baumannii
Source: Biomolecules. 2022 Jun 30;12(7):922. doi: 10.3390/biom12070922 (PMC9313427; doi:10.3390/biom12070922)
Supplement: Supplementary file 1 [file biomolecules-12-00922-s001.zip › Supplementary Table S1.xlsx]

## Sheet: Sup Table 2
	Supplementary Table S1 - tblastn hits using as query the human HuR protein sequence on the Acinetobacter baumanni genomes, the search was performed restricted to the reference prokaryotic representative genomes database.
	Query	Subject	Description	% identity	alignment length	mismatches	gap opens	q.start	q.end	HuR's RRM	s.start	s.end	evalue	bit score	%positives	query/sbjc frames
	Query_26761	NZ_VMIG01000771.1	Acinetobacter baumannii strain 20821 NODE_805_length_314_cov_0.491979, whole genome shotgun sequence	37.975	79	49	0	239	317	RRM3	41	277	8.45e-06	51.6	54.43	0/2
	Query_26761	NZ_VMJH01000115.1	Acinetobacter baumannii strain 20858 NODE_138_length_443_cov_0.215190, whole genome shotgun sequence	38.889	72	38	2	256	323	RRM3	443	234	1.33e-05	52.4	56.94	0/-1
	Query_26761	NZ_VMJF01000450.1	Acinetobacter baumannii strain 20856 NODE_475_length_291_cov_0.280488, whole genome shotgun sequence	39.062	64	39	0	254	317	RRM3	9	200	1.53e-05	50.8	57.81	0/3
	Query_26761	NZ_RFCE01000004.1	Acinetobacter baumannii strain TG22158 Acinetobacter-spp-TG22158_56, whole genome shotgun sequence	34.615	78	51	0	19	96	RRM1	181012	181245	0.000105	52.8	60.26	0/1
	Query_26761	NZ_JABBYH020000019.1	Acinetobacter baumannii strain PL81 NODE_19, whole genome shotgun sequence	33.75	80	53	0	21	100	RRM1	32105	31866	0.000312	51.2	56.25	0/-3
	Query_26761	NZ_LYGW01000131.1	Acinetobacter baumannii strain XH756 XH756_contig_92, whole genome shotgun sequence	33.803	71	47	0	247	317	RRM3	222	10	0.000489	47.4	53.52	0/-2
	Query_26761	NZ_LYGW01000131.1	Acinetobacter baumannii strain XH756 XH756_contig_92, whole genome shotgun sequence	33.784	74	49	0	23	96	RRM1	222	1	0.002	45.8	51.35	0/-2
	Query_26761	NZ_LYFV01000416.1	Acinetobacter baumannii strain XH803 XH803_contig_220, whole genome shotgun sequence	46	50	27	0	268	317	RRM3	399	250	0.000797	47	60	0/-2
	Query_26761	NZ_LYHV01000048.1	Acinetobacter baumannii strain XH730 XH730_contig_54, whole genome shotgun sequence	33.803	71	47	0	247	317	RRM3	222	10	0.001	46.6	52.11	0/-1
	Query_26761	NZ_LYHV01000048.1	Acinetobacter baumannii strain XH730 XH730_contig_54, whole genome shotgun sequence	33.333	75	50	0	22	96	RRM1	225	1	0.003	45.1	50.67	0/-1
	Query_26761	NZ_LYFI01000056.1	Acinetobacter baumannii strain XH835 XH835_contig_158, whole genome shotgun sequence	33.803	71	47	0	247	317	RRM3	230	18	0.001	46.2	52.11	0/-3
	Query_26761	NZ_LYFI01000056.1	Acinetobacter baumannii strain XH835 XH835_contig_158, whole genome shotgun sequence	32.895	76	51	0	22	97	RRM1	233	6	0.002	45.4	51.32	0/-3
	Query_26761	NZ_LYHF01000065.1	Acinetobacter baumannii strain XH747 XH747_contig_64, whole genome shotgun sequence	35.484	62	40	0	36	97	RRM1	279	94	0.001	45.4	56.45	0/-1
	Query_26761	NZ_LYHF01000065.1	Acinetobacter baumannii strain XH747 XH747_contig_64, whole genome shotgun sequence	35.484	62	40	0	256	317	RRM3	291	106	0.002	44.7	54.84	0/-1
	Query_26761	NZ_LYHE01000104.1	Acinetobacter baumannii strain XH748 XH748_contig_96, whole genome shotgun sequence	33.803	71	47	0	247	317	RRM3	240	28	0.002	45.8	52.11	0/-3
	Query_26761	NZ_LYHE01000104.1	Acinetobacter baumannii strain XH748 XH748_contig_96, whole genome shotgun sequence	33.333	75	50	0	23	97	RRM1	240	16	0.003	45.4	52	0/-3
	Query_26761	NZ_LYFV01000392.1	Acinetobacter baumannii strain XH803 XH803_contig_197, whole genome shotgun sequence	33.803	71	47	0	247	317	RRM3	253	41	0.002	45.8	52.11	0/-1
	Query_26761	NZ_LYFV01000392.1	Acinetobacter baumannii strain XH803 XH803_contig_197, whole genome shotgun sequence	33.333	75	50	0	23	97	RRM1	253	29	0.003	45.1	52	0/-1
	Query_26761	NZ_LYGP01000032.1	Acinetobacter baumannii strain XH767 XH767_contig_130, whole genome shotgun sequence	33.803	71	47	0	247	317	RRM3	261	49	0.002	45.8	52.11	0/-1
	Query_26761	NZ_LYGP01000032.1	Acinetobacter baumannii strain XH767 XH767_contig_130, whole genome shotgun sequence	33.333	75	50	0	23	97	RRM1	261	37	0.003	45.1	52	0/-1
	Query_26761	NZ_LYHG01000100.1	Acinetobacter baumannii strain XH746 XH746_contig_192, whole genome shotgun sequence	31.944	72	49	0	246	317	RRM3	256	41	0.003	45.1	51.39	0/-2
	Query_26761	NZ_LYGX01000103.1	Acinetobacter baumannii strain XH755 XH755_contig_82, whole genome shotgun sequence	33.803	71	47	0	247	317	RRM3	234	22	0.004	44.7	52.11	0/-1
	Query_26761	NZ_LYGX01000103.1	Acinetobacter baumannii strain XH755 XH755_contig_82, whole genome shotgun sequence	35.484	62	40	0	36	97	RRM1	195	10	0.005	44.7	56.45	0/-1
	Query_26761	NZ_LYFV01000325.1	Acinetobacter baumannii strain XH803 XH803_contig_133, whole genome shotgun sequence	33.803	71	47	0	247	317	RRM3	418	206	0.008	45.1	52.11	0/-3
	Query_26761	NZ_LYFV01000325.1	Acinetobacter baumannii strain XH803 XH803_contig_133, whole genome shotgun sequence	35.484	62	40	0	36	97	RRM1	379	194	0.009	45.1	56.45	0/-3
