# Supplementary material for: Identification and Characterization of an RRM-Containing, RNA Binding Protein in Acinetobacter baumannii
Source: Biomolecules. 2022 Jun 30;12(7):922. doi: 10.3390/biom12070922 (PMC9313427; doi:10.3390/biom12070922)
Supplement: Supplementary file 1 [file biomolecules-12-00922-s001.zip › Supplementary Table S3.xlsx]

## Sheet: Sup Table 2
Supplementary Table S3 - Pairwise identity matrix of the 226 sequences found by searching the orthologous proteins of A.baumannii HuR gene on OrtholugeDB.
Seq->	WP_010481156.1_Acaryochloris_spp.	WP_013597111.1_Acidovorax_avenae	WP_011795256.1_Acidovorax_citrulli	WP_003654760.1_Acinetobacter_spp.	WP_004920165.1_Acinetobacter_baylyi	YP_004997622.1_Acinetobacter_pittii_PHEA-2	YP_856326.1_Aeromonas_hydrophila_subsp._hydrophila_ATCC_7966	WP_013518199.1_Alicycliphilus_spp.	WP_012551893.1_Aliivibrio_spp.	YP_206444.1_Aliivibrio_fischeri_ES114	WP_009596802.1_Alistipes_spp.	WP_012969522.1_Allochromatium_vinosum	WP_007991364.1_Alteromonadaceae	WP_008109433.1_Alteromonadales	WP_013785571.1_Alteromonas_spp.	WP_014950480.1_Alteromonas_macleodii	WP_015738241.1_Ammonifex_spp.	WP_013561501.1_Anaerolinea_thermophila	WP_014472867.1_Arcobacter_defluvii	WP_013135783.1_Arcobacter_nitrofigilis	WP_005856718.1_Bactero1ales	WP_005845358.1_Bacteroides_spp.	WP_005788413.1_Bacteroides_fragilis	WP_013548414.1_Bacteroides_helcogenes	NP_809697.1_Bacteroides_thetaiotaomicron_VPI-5482	WP_011162917.1_Bdellovibrio_bacteriovorus	WP_014797851.1_Bernardetia_litoralis	WP_012821568.1_Blattabacterium_sp._(Periplaneta_americana)	WP_014434145.1_Caldilinea_aerophila	WP_026175503.1_Campylobacter_spp.	WP_015765586.1_Candidatus_Accumulibacter_phosphatis	WP_012954435.1_Candidatus_Atelocyanobacterium_thalassa	WP_012573558.1_Candidatus_Azobacteroides_pseudotrichonymphae	WP_041571329.1_Candidatus_Desulforudis_audaxviator	WP_011521058.1_Candidatus_Koribacter_versatilis	WP_011175443.1_Candidatus_Protochlamydia_amoebophila	WP_011682781.1_Candidatus_Solibacter_usitatus	WP_011343327.1_Carboxydothermus	WP_012789999.1_Chitinophaga	WP_014100930.1_Chloracidobacterium_thermophilum	WP_012501350.1_Chlorobaculum_parvum	NP_661038.1_Chlorobaculum_tepidum_TLS	WP_011362569.1_Chlorobium_chlorochromatii	WP_012467012.1_Chlorobium_limicola	WP_012474804.1_Chlorobium_phaeobacteroides	WP_015961184.1_Chlorobium_phaeobacteroides	WP_011889414.1_Chlorobium_phaeovibrioides	WP_012255974.1_Chloroflexus_spp.	WP_015940363.1_Chloroflexus_aggregans
WP_010481156.1_Acaryochloris_spp.	1	0.234	0.323	0.315	0.33	0.326	0.376	0.336	0.273	0.294	0.362	0.39	0.257	0.315	0.265	0.257	0.352	0.425	0.45	0.466	0.442	0.362	0.365	0.495	0.463	0.373	0.452	0.358	0.405	0.473	0.326	0.568	0.401	0.343	0.364	0.284	0.272	0.28	0.444	0.391	0.394	0.384	0.403	0.432	0.417	0.403	0.407	0.297	0.296
WP_013597111.1_Acidovorax_avenae	0.234	1	0.354	0.18	0.189	0.174	0.225	0.424	0.168	0.18	0.219	0.225	0.164	0.162	0.18	0.151	0.235	0.25	0.248	0.217	0.232	0.207	0.227	0.207	0.22	0.303	0.236	0.206	0.228	0.25	0.193	0.18	0.2	0.227	0.232	0.218	0.282	0.203	0.237	0.266	0.248	0.242	0.259	0.242	0.259	0.254	0.244	0.25	0.296
WP_011795256.1_Acidovorax_citrulli	0.323	0.354	1	0.301	0.322	0.293	0.312	0.487	0.258	0.267	0.3	0.325	0.247	0.284	0.284	0.234	0.355	0.292	0.317	0.322	0.327	0.234	0.235	0.299	0.327	0.335	0.34	0.341	0.3	0.362	0.275	0.293	0.255	0.35	0.283	0.298	0.321	0.31	0.286	0.258	0.336	0.36	0.32	0.328	0.354	0.328	0.33	0.327	0.362
WP_003654760.1_Acinetobacter_spp.	0.315	0.18	0.301	1	0.686	0.924	0.368	0.294	0.544	0.518	0.268	0.428	0.404	0.594	0.523	0.316	0.306	0.323	0.363	0.336	0.382	0.243	0.262	0.274	0.37	0.307	0.319	0.333	0.314	0.419	0.375	0.358	0.275	0.303	0.345	0.33	0.242	0.297	0.277	0.223	0.388	0.366	0.377	0.422	0.426	0.366	0.37	0.294	0.278
WP_004920165.1_Acinetobacter_baylyi	0.33	0.189	0.322	0.686	1	0.686	0.373	0.307	0.5	0.465	0.279	0.406	0.438	0.523	0.534	0.367	0.329	0.333	0.354	0.347	0.372	0.246	0.256	0.295	0.383	0.317	0.32	0.336	0.324	0.418	0.386	0.337	0.287	0.314	0.318	0.327	0.222	0.306	0.279	0.226	0.368	0.368	0.368	0.378	0.382	0.378	0.361	0.277	0.292
YP_004997622.1_Acinetobacter_pittii_PHEA-2	0.326	0.174	0.293	0.924	0.686	1	0.368	0.284	0.544	0.518	0.277	0.439	0.404	0.594	0.511	0.307	0.318	0.333	0.352	0.347	0.407	0.26	0.262	0.294	0.382	0.307	0.319	0.333	0.323	0.419	0.352	0.395	0.285	0.314	0.355	0.321	0.257	0.285	0.277	0.214	0.377	0.355	0.355	0.411	0.415	0.366	0.37	0.305	0.298
YP_856326.1_Aeromonas_hydrophila_subsp._hydrophila_ATCC_7966	0.376	0.225	0.312	0.368	0.373	0.368	1	0.35	0.305	0.336	0.353	0.454	0.343	0.347	0.346	0.275	0.363	0.33	0.424	0.455	0.41	0.263	0.273	0.304	0.389	0.416	0.345	0.417	0.453	0.484	0.346	0.4	0.342	0.366	0.359	0.298	0.251	0.306	0.338	0.333	0.424	0.414	0.424	0.434	0.424	0.444	0.479	0.293	0.275
WP_013518199.1_Alicycliphilus_spp.	0.336	0.424	0.487	0.294	0.307	0.284	0.35	1	0.245	0.264	0.289	0.339	0.224	0.264	0.254	0.214	0.375	0.336	0.394	0.372	0.362	0.237	0.26	0.3	0.333	0.341	0.324	0.33	0.333	0.401	0.33	0.294	0.268	0.33	0.293	0.276	0.312	0.362	0.302	0.318	0.351	0.369	0.351	0.351	0.363	0.351	0.372	0.398	0.438
WP_012551893.1_Aliivibrio_spp.	0.273	0.168	0.258	0.544	0.5	0.544	0.305	0.245	1	0.769	0.24	0.351	0.438	0.62	0.476	0.341	0.306	0.304	0.306	0.326	0.32	0.219	0.245	0.274	0.358	0.259	0.309	0.377	0.323	0.382	0.352	0.308	0.265	0.303	0.299	0.258	0.212	0.238	0.231	0.241	0.366	0.355	0.355	0.333	0.348	0.355	0.382	0.284	0.25
YP_206444.1_Aliivibrio_fischeri_ES114	0.294	0.18	0.267	0.518	0.465	0.518	0.336	0.264	0.769	1	0.268	0.318	0.426	0.518	0.452	0.307	0.363	0.285	0.34	0.304	0.296	0.26	0.262	0.245	0.333	0.259	0.35	0.4	0.314	0.456	0.375	0.333	0.275	0.359	0.261	0.285	0.212	0.285	0.25	0.25	0.344	0.333	0.311	0.322	0.359	0.311	0.325	0.336	0.25
WP_009596802.1_Alistipes_spp.	0.362	0.219	0.3	0.268	0.279	0.277	0.353	0.289	0.24	0.268	1	0.333	0.28	0.296	0.288	0.22	0.345	0.384	0.347	0.365	0.333	0.479	0.442	0.517	0.324	0.301	0.41	0.31	0.354	0.425	0.292	0.351	0.403	0.385	0.315	0.259	0.29	0.265	0.466	0.38	0.358	0.376	0.316	0.341	0.387	0.341	0.327	0.241	0.251
WP_012969522.1_Allochromatium_vinosum	0.39	0.225	0.325	0.428	0.406	0.439	0.454	0.339	0.351	0.318	0.333	1	0.333	0.395	0.382	0.307	0.377	0.434	0.461	0.428	0.417	0.294	0.286	0.339	0.428	0.423	0.355	0.352	0.514	0.439	0.408	0.428	0.296	0.363	0.378	0.33	0.286	0.27	0.324	0.279	0.593	0.571	0.637	0.615	0.637	0.593	0.593	0.299	0.307
WP_007991364.1_Alteromonadaceae	0.257	0.164	0.247	0.404	0.438	0.404	0.343	0.224	0.438	0.426	0.28	0.333	1	0.471	0.617	0.307	0.318	0.281	0.27	0.305	0.314	0.23	0.248	0.295	0.348	0.288	0.31	0.326	0.324	0.325	0.325	0.269	0.281	0.322	0.309	0.292	0.222	0.219	0.234	0.241	0.285	0.275	0.285	0.306	0.319	0.295	0.278	0.269	0.256
WP_008109433.1_Alteromonadales	0.315	0.162	0.284	0.594	0.523	0.594	0.347	0.264	0.62	0.518	0.296	0.395	0.471	1	0.488	0.307	0.295	0.304	0.329	0.336	0.345	0.235	0.262	0.303	0.395	0.288	0.309	0.366	0.361	0.395	0.363	0.333	0.275	0.314	0.308	0.294	0.242	0.238	0.268	0.25	0.344	0.333	0.344	0.355	0.393	0.333	0.359	0.284	0.269
WP_013785571.1_Alteromonas_spp.	0.265	0.18	0.284	0.523	0.534	0.511	0.346	0.254	0.476	0.452	0.288	0.382	0.617	0.488	1	0.324	0.352	0.314	0.318	0.326	0.357	0.222	0.264	0.285	0.333	0.317	0.31	0.333	0.351	0.392	0.397	0.297	0.287	0.314	0.272	0.327	0.237	0.209	0.261	0.226	0.354	0.365	0.365	0.376	0.391	0.387	0.369	0.313	0.269
WP_014950480.1_Alteromonas_macleodii	0.257	0.151	0.234	0.316	0.367	0.307	0.275	0.214	0.341	0.307	0.22	0.307	0.307	0.307	0.324	1	0.201	0.231	0.273	0.273	0.23	0.23	0.25	0.24	0.222	0.26	0.244	0.245	0.273	0.264	0.264	0.247	0.221	0.22	0.248	0.288	0.202	0.184	0.248	0.216	0.264	0.282	0.256	0.264	0.273	0.273	0.273	0.174	0.197
WP_015738241.1_Ammonifex_spp.	0.352	0.235	0.355	0.306	0.329	0.318	0.363	0.375	0.306	0.363	0.345	0.377	0.318	0.295	0.352	0.201	1	0.39	0.378	0.446	0.409	0.273	0.251	0.383	0.397	0.346	0.431	0.378	0.381	0.443	0.377	0.397	0.32	0.707	0.324	0.35	0.301	0.574	0.327	0.341	0.36	0.381	0.34	0.34	0.385	0.34	0.375	0.45	0.4
WP_013561501.1_Anaerolinea_thermophila	0.425	0.25	0.292	0.323	0.333	0.333	0.33	0.336	0.304	0.285	0.384	0.434	0.281	0.304	0.314	0.231	0.39	1	0.401	0.342	0.371	0.338	0.352	0.446	0.352	0.32	0.444	0.301	0.42	0.428	0.394	0.39	0.403	0.39	0.375	0.315	0.307	0.309	0.434	0.389	0.447	0.421	0.429	0.412	0.424	0.438	0.46	0.297	0.289
WP_014472867.1_Arcobacter_defluvii	0.45	0.248	0.317	0.363	0.354	0.352	0.424	0.394	0.306	0.34	0.347	0.461	0.27	0.329	0.318	0.273	0.378	0.401	1	0.443	0.454	0.328	0.328	0.366	0.409	0.394	0.394	0.373	0.438	0.545	0.4	0.465	0.371	0.343	0.33	0.339	0.283	0.354	0.438	0.355	0.511	0.522	0.488	0.577	0.55	0.533	0.522	0.326	0.333
WP_013135783.1_Arcobacter_nitrofigilis	0.466	0.217	0.322	0.336	0.347	0.347	0.455	0.372	0.326	0.304	0.365	0.428	0.305	0.336	0.326	0.273	0.446	0.342	0.443	1	0.434	0.32	0.286	0.414	0.456	0.419	0.367	0.356	0.416	0.5	0.393	0.434	0.383	0.41	0.391	0.336	0.292	0.319	0.33	0.333	0.387	0.397	0.418	0.408	0.402	0.418	0.432	0.299	0.285
WP_005856718.1_Bactero1ales	0.442	0.232	0.327	0.382	0.372	0.407	0.41	0.362	0.32	0.296	0.333	0.417	0.314	0.345	0.357	0.23	0.409	0.371	0.454	0.434	1	0.308	0.311	0.411	0.679	0.394	0.422	0.391	0.39	0.506	0.318	0.395	0.387	0.348	0.345	0.285	0.272	0.36	0.398	0.276	0.455	0.444	0.455	0.488	0.494	0.455	0.449	0.288	0.288
WP_005845358.1_Bacteroides_spp.	0.362	0.207	0.234	0.243	0.246	0.26	0.263	0.237	0.219	0.26	0.479	0.294	0.23	0.235	0.222	0.23	0.273	0.338	0.328	0.32	0.308	1	0.709	0.508	0.308	0.305	0.387	0.253	0.328	0.365	0.285	0.276	0.443	0.267	0.266	0.26	0.256	0.21	0.443	0.307	0.317	0.294	0.286	0.31	0.341	0.294	0.281	0.215	0.205
WP_005788413.1_Bacteroides_fragilis	0.365	0.227	0.235	0.262	0.256	0.262	0.273	0.26	0.245	0.262	0.442	0.286	0.248	0.262	0.264	0.25	0.251	0.352	0.328	0.286	0.311	0.709	1	0.483	0.303	0.303	0.368	0.263	0.363	0.385	0.28	0.286	0.434	0.246	0.28	0.273	0.256	0.212	0.5	0.357	0.348	0.333	0.333	0.333	0.372	0.317	0.328	0.231	0.2
WP_013548414.1_Bacteroides_helcogenes	0.495	0.207	0.299	0.274	0.295	0.294	0.304	0.3	0.274	0.245	0.517	0.339	0.295	0.303	0.285	0.24	0.383	0.446	0.366	0.414	0.411	0.508	0.483	1	0.421	0.291	0.431	0.283	0.355	0.382	0.314	0.382	0.598	0.377	0.308	0.25	0.277	0.28	0.518	0.375	0.396	0.405	0.369	0.396	0.4	0.378	0.381	0.262	0.296
NP_809697.1_Bacteroides_thetaiotaomicron_VPI-5482	0.463	0.22	0.327	0.37	0.383	0.382	0.389	0.333	0.358	0.333	0.324	0.428	0.348	0.395	0.333	0.222	0.397	0.352	0.409	0.456	0.679	0.308	0.303	0.421	1	0.384	0.432	0.391	0.39	0.456	0.318	0.432	0.408	0.404	0.364	0.285	0.295	0.337	0.342	0.276	0.444	0.422	0.455	0.477	0.46	0.433	0.415	0.309	0.298
WP_011162917.1_Bdellovibrio_bacteriovorus	0.373	0.303	0.335	0.307	0.317	0.307	0.416	0.341	0.259	0.259	0.301	0.423	0.288	0.288	0.317	0.26	0.346	0.32	0.394	0.419	0.394	0.305	0.303	0.291	0.384	1	0.313	0.333	0.427	0.394	0.307	0.336	0.305	0.326	0.422	0.385	0.326	0.278	0.29	0.288	0.423	0.413	0.413	0.432	0.442	0.432	0.423	0.299	0.278
WP_014797851.1_Bernardetia_litoralis	0.452	0.236	0.34	0.319	0.32	0.319	0.345	0.324	0.309	0.35	0.41	0.355	0.31	0.309	0.31	0.244	0.431	0.444	0.394	0.367	0.422	0.387	0.368	0.431	0.432	0.313	1	0.379	0.344	0.412	0.294	0.412	0.345	0.398	0.272	0.325	0.28	0.323	0.432	0.381	0.386	0.386	0.358	0.358	0.39	0.377	0.4	0.292	0.308
WP_012821568.1_Blattabacterium_sp._(Periplaneta_americana)	0.358	0.206	0.341	0.333	0.336	0.333	0.417	0.33	0.377	0.4	0.31	0.352	0.326	0.366	0.333	0.245	0.378	0.301	0.373	0.356	0.391	0.253	0.263	0.283	0.391	0.333	0.379	1	0.336	0.456	0.288	0.38	0.348	0.391	0.273	0.305	0.253	0.373	0.319	0.3	0.346	0.356	0.346	0.366	0.4	0.346	0.37	0.32	0.27
WP_014434145.1_Caldilinea_aerophila	0.405	0.228	0.3	0.314	0.324	0.323	0.453	0.333	0.323	0.314	0.354	0.514	0.324	0.361	0.351	0.273	0.381	0.42	0.438	0.416	0.39	0.328	0.363	0.355	0.39	0.427	0.344	0.336	1	0.476	0.388	0.39	0.344	0.366	0.408	0.375	0.314	0.254	0.336	0.336	0.514	0.495	0.533	0.495	0.523	0.523	0.533	0.289	0.257
WP_026175503.1_Campylobacter_spp.	0.473	0.25	0.362	0.419	0.418	0.419	0.484	0.401	0.382	0.456	0.425	0.439	0.325	0.395	0.392	0.264	0.443	0.428	0.545	0.5	0.506	0.365	0.385	0.382	0.456	0.394	0.412	0.456	0.476	1	0.431	0.506	0.408	0.426	0.355	0.366	0.303	0.36	0.435	0.383	0.5	0.488	0.5	0.511	0.539	0.511	0.494	0.371	0.307
WP_015765586.1_Candidatus_Accumulibacter_phosphatis	0.326	0.193	0.275	0.375	0.386	0.352	0.346	0.33	0.352	0.375	0.292	0.408	0.325	0.363	0.397	0.264	0.377	0.394	0.4	0.393	0.318	0.285	0.28	0.314	0.318	0.307	0.294	0.288	0.388	0.431	1	0.386	0.284	0.348	0.327	0.327	0.266	0.277	0.288	0.275	0.381	0.381	0.412	0.381	0.375	0.391	0.406	0.31	0.305
WP_012954435.1_Candidatus_Atelocyanobacterium_thalassa	0.568	0.18	0.293	0.358	0.337	0.395	0.4	0.294	0.308	0.333	0.351	0.428	0.269	0.333	0.297	0.247	0.397	0.39	0.465	0.434	0.395	0.276	0.286	0.382	0.432	0.336	0.412	0.38	0.39	0.506	0.386	1	0.336	0.382	0.373	0.294	0.295	0.302	0.351	0.321	0.366	0.377	0.377	0.444	0.426	0.355	0.359	0.329	0.298
WP_012573558.1_Candidatus_Azobacteroides_pseudotrichonymphae	0.401	0.2	0.255	0.275	0.287	0.285	0.342	0.268	0.265	0.275	0.403	0.296	0.281	0.275	0.287	0.221	0.32	0.403	0.371	0.383	0.387	0.443	0.434	0.598	0.408	0.305	0.345	0.348	0.344	0.408	0.284	0.336	1	0.349	0.305	0.277	0.28	0.281	0.435	0.33	0.373	0.364	0.345	0.373	0.367	0.364	0.358	0.271	0.272
WP_041571329.1_Candidatus_Desulforudis_audaxviator	0.343	0.227	0.35	0.303	0.314	0.314	0.366	0.33	0.303	0.359	0.385	0.363	0.322	0.314	0.314	0.22	0.707	0.39	0.343	0.41	0.348	0.267	0.246	0.377	0.404	0.326	0.398	0.391	0.366	0.426	0.348	0.382	0.349	1	0.345	0.371	0.311	0.483	0.321	0.358	0.377	0.387	0.367	0.367	0.432	0.357	0.381	0.382	0.364
WP_011521058.1_Candidatus_Koribacter_versatilis	0.364	0.232	0.283	0.345	0.318	0.355	0.359	0.293	0.299	0.261	0.315	0.378	0.309	0.308	0.272	0.248	0.324	0.375	0.33	0.391	0.345	0.266	0.28	0.308	0.364	0.422	0.272	0.273	0.408	0.355	0.327	0.373	0.305	0.345	1	0.336	0.484	0.234	0.304	0.333	0.354	0.336	0.354	0.363	0.354	0.372	0.372	0.289	0.273
WP_011175443.1_Candidatus_Protochlamydia_amoebophila	0.284	0.218	0.298	0.33	0.327	0.321	0.298	0.276	0.258	0.285	0.259	0.33	0.292	0.294	0.327	0.288	0.35	0.315	0.339	0.336	0.285	0.26	0.273	0.25	0.285	0.385	0.325	0.305	0.375	0.366	0.327	0.294	0.277	0.371	0.336	1	0.302	0.307	0.242	0.31	0.303	0.294	0.303	0.303	0.339	0.303	0.312	0.261	0.265
WP_011682781.1_Candidatus_Solibacter_usitatus	0.272	0.282	0.321	0.242	0.222	0.257	0.251	0.312	0.212	0.212	0.29	0.286	0.222	0.242	0.237	0.202	0.301	0.307	0.283	0.292	0.272	0.256	0.256	0.277	0.295	0.326	0.28	0.253	0.314	0.303	0.266	0.295	0.28	0.311	0.484	0.302	1	0.22	0.254	0.259	0.303	0.296	0.288	0.303	0.325	0.281	0.288	0.282	0.29
WP_011343327.1_Carboxydothermus	0.28	0.203	0.31	0.297	0.306	0.285	0.306	0.362	0.238	0.285	0.265	0.27	0.219	0.238	0.209	0.184	0.574	0.309	0.354	0.319	0.36	0.21	0.212	0.28	0.337	0.278	0.323	0.373	0.254	0.36	0.277	0.302	0.281	0.483	0.234	0.307	0.22	1	0.327	0.273	0.305	0.326	0.273	0.326	0.329	0.294	0.319	0.364	0.31
WP_012789999.1_Chitinophaga	0.444	0.237	0.286	0.277	0.279	0.277	0.338	0.302	0.231	0.25	0.466	0.324	0.234	0.268	0.261	0.248	0.327	0.434	0.438	0.33	0.398	0.443	0.5	0.518	0.342	0.29	0.432	0.319	0.336	0.435	0.288	0.351	0.435	0.321	0.304	0.242	0.254	0.327	1	0.341	0.362	0.37	0.336	0.37	0.391	0.344	0.365	0.274	0.274
WP_014100930.1_Chloracidobacterium_thermophilum	0.391	0.266	0.258	0.223	0.226	0.214	0.333	0.318	0.241	0.25	0.38	0.279	0.241	0.25	0.226	0.216	0.341	0.389	0.355	0.333	0.276	0.307	0.357	0.375	0.276	0.288	0.381	0.3	0.336	0.383	0.275	0.321	0.33	0.358	0.333	0.31	0.259	0.273	0.341	1	0.313	0.33	0.313	0.313	0.322	0.33	0.358	0.281	0.274
WP_012501350.1_Chlorobaculum_parvum	0.394	0.248	0.336	0.388	0.368	0.377	0.424	0.351	0.366	0.344	0.358	0.593	0.285	0.344	0.354	0.264	0.36	0.447	0.511	0.387	0.455	0.317	0.348	0.396	0.444	0.423	0.386	0.346	0.514	0.5	0.381	0.366	0.373	0.377	0.354	0.303	0.303	0.305	0.362	0.313	1	0.9	0.811	0.688	0.755	0.877	0.8	0.273	0.283
NP_661038.1_Chlorobaculum_tepidum_TLS	0.384	0.242	0.36	0.366	0.368	0.355	0.414	0.369	0.355	0.333	0.376	0.571	0.275	0.333	0.365	0.282	0.381	0.421	0.522	0.397	0.444	0.294	0.333	0.405	0.422	0.413	0.386	0.356	0.495	0.488	0.381	0.377	0.364	0.387	0.336	0.294	0.296	0.326	0.37	0.33	0.9	1	0.777	0.688	0.7	0.822	0.777	0.283	0.292
WP_011362569.1_Chlorobium_chlorochromatii	0.403	0.259	0.32	0.377	0.368	0.355	0.424	0.351	0.355	0.311	0.316	0.637	0.285	0.344	0.365	0.256	0.34	0.429	0.488	0.418	0.455	0.286	0.333	0.369	0.455	0.413	0.358	0.346	0.533	0.5	0.412	0.377	0.345	0.367	0.354	0.303	0.288	0.273	0.336	0.313	0.811	0.777	1	0.711	0.711	0.833	0.811	0.273	0.3
WP_012467012.1_Chlorobium_limicola	0.432	0.242	0.328	0.422	0.378	0.411	0.434	0.351	0.333	0.322	0.341	0.615	0.306	0.355	0.376	0.264	0.34	0.412	0.577	0.408	0.488	0.31	0.333	0.396	0.477	0.432	0.358	0.366	0.495	0.511	0.381	0.444	0.373	0.367	0.363	0.303	0.303	0.326	0.37	0.313	0.688	0.688	0.711	1	0.788	0.7	0.644	0.301	0.309
WP_012474804.1_Chlorobium_phaeobacteroides	0.417	0.259	0.354	0.426	0.382	0.415	0.424	0.363	0.348	0.359	0.387	0.637	0.319	0.393	0.391	0.273	0.385	0.424	0.55	0.402	0.494	0.341	0.372	0.4	0.46	0.442	0.39	0.4	0.523	0.539	0.375	0.426	0.367	0.432	0.354	0.339	0.325	0.329	0.391	0.322	0.755	0.7	0.711	0.788	1	0.711	0.633	0.285	0.294
WP_015961184.1_Chlorobium_phaeobacteroides	0.403	0.254	0.328	0.366	0.378	0.366	0.444	0.351	0.355	0.311	0.341	0.593	0.295	0.333	0.387	0.273	0.34	0.438	0.533	0.418	0.455	0.294	0.317	0.378	0.433	0.432	0.377	0.346	0.523	0.511	0.391	0.355	0.364	0.357	0.372	0.303	0.281	0.294	0.344	0.33	0.877	0.822	0.833	0.7	0.711	1	0.855	0.264	0.274
WP_011889414.1_Chlorobium_phaeovibrioides	0.407	0.244	0.33	0.37	0.361	0.37	0.479	0.372	0.382	0.325	0.327	0.593	0.278	0.359	0.369	0.273	0.375	0.46	0.522	0.432	0.449	0.281	0.328	0.381	0.415	0.423	0.4	0.37	0.533	0.494	0.406	0.359	0.358	0.381	0.372	0.312	0.288	0.319	0.365	0.358	0.8	0.777	0.811	0.644	0.633	0.855	1	0.276	0.285
WP_012255974.1_Chloroflexus_spp.	0.297	0.25	0.327	0.294	0.277	0.305	0.293	0.398	0.284	0.336	0.241	0.299	0.269	0.284	0.313	0.174	0.45	0.297	0.326	0.299	0.288	0.215	0.231	0.262	0.309	0.299	0.292	0.32	0.289	0.371	0.31	0.329	0.271	0.382	0.289	0.261	0.282	0.364	0.274	0.281	0.273	0.283	0.273	0.301	0.285	0.264	0.276	1	0.601
WP_015940363.1_Chloroflexus_aggregans	0.296	0.296	0.362	0.278	0.292	0.298	0.275	0.438	0.25	0.25	0.251	0.307	0.256	0.269	0.269	0.197	0.4	0.289	0.333	0.285	0.288	0.205	0.2	0.296	0.298	0.278	0.308	0.27	0.257	0.307	0.305	0.298	0.272	0.364	0.273	0.265	0.29	0.31	0.274	0.274	0.283	0.292	0.3	0.309	0.294	0.274	0.285	0.601	1
YP_001633707.1_Chloroflexus_aurantiacus_J-10-fl	0.297	0.25	0.327	0.294	0.277	0.305	0.293	0.398	0.284	0.336	0.241	0.299	0.269	0.284	0.313	0.174	0.45	0.297	0.326	0.299	0.288	0.215	0.231	0.262	0.309	0.299	0.292	0.32	0.289	0.371	0.31	0.329	0.271	0.382	0.289	0.261	0.282	0.364	0.274	0.281	0.273	0.283	0.273	0.301	0.285	0.264	0.276	1	0.601
WP_012500141.1_Chloroherpeton_thalassium	0.429	0.224	0.294	0.298	0.317	0.307	0.341	0.298	0.317	0.288	0.376	0.421	0.284	0.317	0.299	0.226	0.403	0.542	0.414	0.371	0.384	0.338	0.344	0.396	0.355	0.306	0.416	0.356	0.4	0.413	0.361	0.413	0.333	0.366	0.314	0.31	0.296	0.311	0.426	0.35	0.451	0.46	0.442	0.424	0.464	0.451	0.455	0.266	0.259
WP_011044664.1_Colwellia_spp.	0.294	0.151	0.241	0.531	0.534	0.518	0.336	0.274	0.576	0.512	0.25	0.362	0.46	0.658	0.464	0.299	0.295	0.304	0.318	0.293	0.333	0.186	0.213	0.274	0.358	0.259	0.298	0.366	0.314	0.358	0.329	0.308	0.255	0.28	0.271	0.285	0.212	0.238	0.25	0.267	0.3	0.311	0.322	0.366	0.337	0.3	0.37	0.242	0.24
WP_011806105.1_Comamonadaceae	0.336	0.436	0.495	0.303	0.317	0.294	0.342	0.911	0.264	0.254	0.296	0.357	0.233	0.284	0.274	0.214	0.384	0.328	0.385	0.39	0.362	0.244	0.267	0.317	0.343	0.366	0.333	0.339	0.341	0.401	0.311	0.303	0.285	0.339	0.317	0.276	0.319	0.362	0.317	0.31	0.351	0.369	0.36	0.342	0.372	0.351	0.363	0.398	0.447
WP_003052789.1_Comamonas_spp.	0.338	0.36	0.715	0.274	0.313	0.265	0.32	0.5	0.265	0.256	0.264	0.317	0.237	0.3	0.274	0.226	0.304	0.306	0.341	0.305	0.345	0.212	0.233	0.291	0.336	0.351	0.302	0.308	0.291	0.353	0.29	0.3	0.253	0.273	0.267	0.262	0.31	0.274	0.271	0.263	0.311	0.327	0.311	0.352	0.33	0.311	0.322	0.339	0.356
WP_041744890.1_Coraliomargarita_akajimensis	0.311	0.233	0.201	0.158	0.155	0.158	0.236	0.213	0.192	0.165	0.298	0.214	0.149	0.198	0.194	0.178	0.253	0.337	0.24	0.259	0.205	0.284	0.317	0.284	0.198	0.312	0.304	0.237	0.288	0.245	0.201	0.278	0.251	0.246	0.29	0.203	0.252	0.168	0.304	0.39	0.233	0.246	0.227	0.207	0.227	0.233	0.254	0.206	0.186
NP_820178.2_Coxiella_burnetii_RSA_493	0.248	0.224	0.263	0.23	0.231	0.23	0.284	0.251	0.23	0.213	0.239	0.279	0.225	0.23	0.201	0.184	0.256	0.223	0.269	0.275	0.252	0.186	0.168	0.235	0.26	0.255	0.207	0.3	0.237	0.302	0.195	0.252	0.198	0.252	0.201	0.197	0.189	0.23	0.205	0.186	0.25	0.25	0.265	0.281	0.267	0.281	0.251	0.23	0.233
WP_009547756.1_Crocosphaera_subtropica	0.694	0.235	0.302	0.308	0.313	0.319	0.37	0.321	0.287	0.329	0.327	0.403	0.28	0.297	0.298	0.259	0.396	0.398	0.435	0.355	0.404	0.314	0.349	0.378	0.404	0.368	0.405	0.352	0.408	0.468	0.36	0.617	0.336	0.376	0.35	0.262	0.274	0.282	0.388	0.373	0.368	0.388	0.378	0.398	0.431	0.368	0.372	0.309	0.282
WP_011585777.1_Cytophaga_hutchinsonii	0.31	0.197	0.235	0.251	0.251	0.258	0.273	0.208	0.216	0.237	0.333	0.298	0.206	0.216	0.226	0.203	0.275	0.306	0.272	0.304	0.3	0.352	0.335	0.331	0.3	0.225	0.299	0.238	0.309	0.293	0.234	0.258	0.31	0.246	0.251	0.251	0.256	0.222	0.328	0.235	0.298	0.284	0.291	0.319	0.349	0.277	0.291	0.213	0.216
WP_012205474.1_Delftia_spp.	0.317	0.377	0.793	0.278	0.324	0.269	0.314	0.525	0.252	0.26	0.274	0.304	0.241	0.26	0.278	0.236	0.324	0.294	0.344	0.308	0.33	0.235	0.243	0.301	0.321	0.323	0.312	0.327	0.294	0.356	0.294	0.295	0.265	0.294	0.27	0.272	0.294	0.313	0.274	0.26	0.314	0.33	0.298	0.33	0.333	0.306	0.325	0.347	0.365
WP_013010571.1_Denitrovibrio_acetiphilus	0.42	0.262	0.325	0.372	0.391	0.382	0.47	0.356	0.34	0.382	0.376	0.494	0.34	0.329	0.36	0.264	0.444	0.379	0.5	0.479	0.468	0.341	0.33	0.362	0.436	0.528	0.416	0.438	0.495	0.521	0.373	0.425	0.394	0.45	0.392	0.401	0.335	0.323	0.367	0.369	0.494	0.452	0.484	0.484	0.5	0.494	0.505	0.363	0.307
WP_013258875.1_Desulfarculus_baarsii	0.47	0.25	0.363	0.322	0.333	0.344	0.376	0.407	0.3	0.288	0.373	0.42	0.333	0.344	0.311	0.231	0.462	0.459	0.453	0.454	0.411	0.338	0.309	0.424	0.466	0.462	0.394	0.363	0.467	0.466	0.408	0.5	0.394	0.419	0.472	0.382	0.398	0.344	0.33	0.35	0.424	0.404	0.424	0.444	0.448	0.444	0.418	0.349	0.336
WP_015945172.1_Desulfitobacterium_spp.	0.393	0.22	0.362	0.273	0.298	0.285	0.357	0.362	0.297	0.333	0.383	0.357	0.322	0.285	0.329	0.22	0.609	0.357	0.391	0.44	0.364	0.251	0.246	0.358	0.435	0.346	0.396	0.38	0.357	0.447	0.348	0.411	0.323	0.647	0.372	0.318	0.333	0.5	0.321	0.37	0.393	0.425	0.393	0.382	0.387	0.414	0.408	0.422	0.388
WP_028305622.1_Desulfitobacterium_spp.	0.393	0.22	0.362	0.273	0.298	0.285	0.357	0.362	0.297	0.333	0.383	0.357	0.322	0.285	0.329	0.22	0.609	0.357	0.391	0.44	0.364	0.251	0.246	0.349	0.423	0.355	0.396	0.38	0.357	0.447	0.348	0.411	0.323	0.647	0.363	0.318	0.333	0.5	0.321	0.37	0.393	0.425	0.393	0.382	0.387	0.414	0.408	0.412	0.378
WP_013706040.1_Desulfobacca_acetoxidans	0.446	0.244	0.338	0.319	0.34	0.319	0.392	0.353	0.288	0.298	0.333	0.352	0.29	0.371	0.29	0.266	0.39	0.371	0.411	0.446	0.35	0.299	0.307	0.361	0.371	0.403	0.394	0.367	0.419	0.422	0.34	0.432	0.358	0.38	0.362	0.322	0.34	0.34	0.392	0.406	0.355	0.375	0.375	0.375	0.359	0.355	0.368	0.342	0.313
WP_015758730.1_Desulfofarcimen_acetoxidans	0.343	0.244	0.318	0.277	0.284	0.289	0.36	0.333	0.277	0.349	0.339	0.326	0.285	0.325	0.29	0.201	0.632	0.339	0.413	0.372	0.329	0.251	0.23	0.367	0.376	0.317	0.386	0.344	0.293	0.4	0.333	0.376	0.333	0.629	0.272	0.271	0.259	0.53	0.294	0.327	0.393	0.404	0.382	0.404	0.419	0.382	0.354	0.41	0.436
WP_015752180.1_Desulfohalobium_retbaense	0.409	0.213	0.32	0.348	0.343	0.37	0.414	0.324	0.329	0.375	0.379	0.452	0.313	0.337	0.308	0.271	0.432	0.382	0.408	0.45	0.384	0.302	0.234	0.348	0.384	0.377	0.345	0.363	0.405	0.483	0.377	0.45	0.333	0.428	0.457	0.312	0.363	0.333	0.313	0.338	0.425	0.404	0.393	0.382	0.425	0.414	0.425	0.384	0.3
WP_015774269.1_Desulfomicrobium_spp.	0.436	0.244	0.341	0.282	0.326	0.304	0.392	0.381	0.26	0.282	0.413	0.411	0.273	0.304	0.294	0.223	0.494	0.407	0.474	0.44	0.38	0.307	0.283	0.453	0.38	0.373	0.386	0.356	0.431	0.467	0.378	0.456	0.405	0.463	0.388	0.347	0.345	0.389	0.407	0.376	0.435	0.455	0.425	0.425	0.43	0.425	0.41	0.38	0.401
WP_014809032.1_Desulfomonile_tiedjei	0.377	0.233	0.323	0.3	0.301	0.3	0.384	0.311	0.291	0.31	0.368	0.371	0.254	0.271	0.283	0.26	0.358	0.37	0.428	0.386	0.349	0.325	0.338	0.294	0.339	0.435	0.341	0.366	0.457	0.456	0.358	0.339	0.316	0.349	0.413	0.371	0.361	0.301	0.365	0.375	0.428	0.419	0.409	0.438	0.447	0.438	0.442	0.307	0.266
WP_014904776.1_Desulfosporosinus_spp.	0.393	0.203	0.353	0.285	0.295	0.285	0.402	0.362	0.297	0.321	0.348	0.357	0.34	0.285	0.313	0.218	0.632	0.321	0.391	0.446	0.388	0.259	0.23	0.349	0.458	0.365	0.415	0.395	0.348	0.423	0.344	0.4	0.303	0.584	0.345	0.307	0.296	0.5	0.321	0.353	0.382	0.404	0.372	0.372	0.354	0.382	0.387	0.437	0.398
WP_014828903.1_Desulfosporosinus_Acidiphilus	0.367	0.197	0.327	0.301	0.298	0.301	0.412	0.333	0.301	0.337	0.342	0.372	0.355	0.289	0.305	0.194	0.62	0.351	0.406	0.419	0.357	0.253	0.232	0.333	0.428	0.365	0.4	0.395	0.361	0.428	0.337	0.392	0.297	0.613	0.339	0.309	0.291	0.488	0.306	0.339	0.376	0.387	0.365	0.376	0.347	0.376	0.38	0.406	0.368
WP_014187239.1_Desulfosporosinus_orientis	0.373	0.203	0.362	0.309	0.318	0.309	0.391	0.362	0.321	0.333	0.357	0.357	0.34	0.297	0.325	0.21	0.666	0.339	0.391	0.436	0.376	0.267	0.238	0.349	0.447	0.355	0.405	0.406	0.366	0.458	0.355	0.376	0.313	0.617	0.345	0.324	0.303	0.511	0.312	0.362	0.382	0.404	0.361	0.361	0.365	0.393	0.408	0.437	0.398
WP_003542245.1_Desulfotomaculum_nigrificans	0.366	0.231	0.341	0.31	0.306	0.321	0.428	0.349	0.275	0.344	0.362	0.371	0.296	0.321	0.298	0.218	0.701	0.354	0.372	0.436	0.344	0.234	0.22	0.383	0.402	0.336	0.401	0.382	0.318	0.425	0.366	0.413	0.33	0.696	0.297	0.298	0.279	0.546	0.327	0.341	0.364	0.375	0.385	0.385	0.389	0.375	0.378	0.404	0.394
WP_011878826.1_Desulfotomaculum_reducens	0.376	0.248	0.384	0.298	0.318	0.31	0.397	0.378	0.275	0.333	0.362	0.391	0.318	0.31	0.344	0.226	0.689	0.372	0.372	0.446	0.367	0.25	0.236	0.383	0.425	0.355	0.392	0.372	0.336	0.425	0.355	0.39	0.349	0.685	0.306	0.307	0.301	0.488	0.327	0.341	0.364	0.364	0.395	0.385	0.4	0.364	0.378	0.434	0.423
WP_013841100.1_Desulfotomaculum_ruminis	0.356	0.231	0.358	0.31	0.306	0.321	0.387	0.368	0.275	0.333	0.38	0.36	0.296	0.31	0.287	0.21	0.666	0.345	0.393	0.436	0.356	0.25	0.228	0.364	0.39	0.346	0.392	0.351	0.3	0.402	0.355	0.379	0.32	0.685	0.297	0.298	0.279	0.546	0.318	0.333	0.364	0.375	0.375	0.406	0.421	0.375	0.357	0.383	0.403
WP_010939702.1_Desulfovibrio_spp.	0.415	0.224	0.32	0.355	0.36	0.355	0.383	0.369	0.325	0.359	0.316	0.385	0.25	0.311	0.336	0.285	0.463	0.344	0.414	0.427	0.38	0.246	0.255	0.309	0.347	0.377	0.324	0.313	0.355	0.478	0.373	0.423	0.275	0.383	0.453	0.327	0.308	0.365	0.285	0.336	0.41	0.421	0.378	0.389	0.41	0.41	0.431	0.365	0.292
WP_005984225.1_Desulfocurvibacter_africanus	0.375	0.22	0.292	0.306	0.288	0.306	0.327	0.319	0.267	0.326	0.338	0.4	0.259	0.267	0.25	0.219	0.442	0.36	0.349	0.403	0.297	0.27	0.233	0.333	0.376	0.366	0.339	0.309	0.36	0.346	0.326	0.405	0.313	0.403	0.537	0.324	0.428	0.336	0.295	0.349	0.432	0.394	0.375	0.384	0.355	0.403	0.394	0.324	0.305
WP_014321750.1_Desulfovibrio_desulfuricans	0.47	0.228	0.344	0.318	0.34	0.329	0.383	0.367	0.375	0.386	0.353	0.469	0.29	0.34	0.307	0.223	0.483	0.44	0.452	0.484	0.409	0.33	0.277	0.386	0.431	0.386	0.411	0.371	0.458	0.477	0.445	0.488	0.352	0.445	0.453	0.33	0.353	0.34	0.321	0.336	0.463	0.432	0.443	0.432	0.447	0.453	0.458	0.396	0.333
WP_015862109.1_Desulfovibrio_magneticus	0.357	0.23	0.312	0.346	0.326	0.346	0.346	0.316	0.326	0.346	0.314	0.421	0.316	0.316	0.316	0.252	0.475	0.411	0.39	0.405	0.326	0.276	0.223	0.333	0.367	0.396	0.348	0.308	0.42	0.377	0.356	0.387	0.303	0.405	0.453	0.336	0.323	0.346	0.31	0.325	0.366	0.346	0.336	0.336	0.336	0.356	0.366	0.339	0.344
WP_015851442.1_Desulfovibrio_salexigens	0.46	0.222	0.361	0.318	0.329	0.34	0.363	0.367	0.329	0.363	0.389	0.448	0.29	0.306	0.318	0.231	0.516	0.44	0.431	0.463	0.42	0.33	0.293	0.396	0.443	0.358	0.411	0.381	0.431	0.488	0.402	0.511	0.352	0.5	0.462	0.347	0.375	0.373	0.339	0.362	0.453	0.453	0.412	0.432	0.447	0.432	0.447	0.396	0.351
WP_041725868.1_Desulfurispirillum_indicum	0.45	0.198	0.314	0.337	0.365	0.348	0.381	0.308	0.388	0.4	0.339	0.397	0.302	0.383	0.318	0.268	0.451	0.383	0.428	0.424	0.386	0.273	0.251	0.348	0.42	0.394	0.375	0.336	0.411	0.465	0.4	0.5	0.323	0.41	0.407	0.318	0.315	0.325	0.304	0.299	0.38	0.369	0.358	0.358	0.358	0.358	0.391	0.4	0.321
WP_012030784.1_Dichelobacter_nodosus	0.376	0.235	0.317	0.326	0.333	0.315	0.489	0.347	0.294	0.305	0.341	0.479	0.303	0.315	0.377	0.262	0.39	0.398	0.5	0.47	0.421	0.307	0.294	0.347	0.368	0.433	0.354	0.4	0.556	0.578	0.386	0.378	0.342	0.366	0.396	0.348	0.301	0.313	0.355	0.347	0.541	0.52	0.531	0.552	0.531	0.593	0.541	0.3	0.273
WP_012547761.1_Dictyoglomus_thermophilum	0.375	0.244	0.365	0.333	0.376	0.333	0.384	0.376	0.311	0.322	0.33	0.382	0.301	0.354	0.344	0.252	0.586	0.377	0.383	0.432	0.387	0.265	0.248	0.348	0.365	0.403	0.383	0.42	0.409	0.451	0.344	0.365	0.345	0.543	0.294	0.35	0.291	0.445	0.336	0.319	0.396	0.405	0.405	0.396	0.42	0.386	0.4	0.39	0.372
YP_002352319.1_Dictyoglomus_turg1um_DSM_6724	0.375	0.244	0.365	0.333	0.376	0.333	0.384	0.376	0.311	0.322	0.33	0.382	0.301	0.354	0.344	0.252	0.586	0.377	0.373	0.432	0.387	0.265	0.248	0.348	0.365	0.403	0.383	0.42	0.409	0.451	0.354	0.365	0.345	0.543	0.294	0.35	0.291	0.445	0.336	0.319	0.396	0.405	0.405	0.396	0.42	0.386	0.4	0.39	0.372
WP_015812444.1_Dyadobacter_fermentans	0.182	0.186	0.15	0.132	0.131	0.136	0.155	0.146	0.116	0.141	0.17	0.17	0.118	0.132	0.118	0.118	0.162	0.19	0.174	0.155	0.161	0.19	0.174	0.157	0.165	0.142	0.17	0.141	0.219	0.174	0.147	0.141	0.182	0.155	0.181	0.184	0.214	0.121	0.174	0.161	0.17	0.165	0.17	0.174	0.182	0.165	0.157	0.135	0.138
WP_013345759.1_Ferrimonas_balearica	0.432	0.254	0.336	0.377	0.378	0.377	0.424	0.36	0.344	0.322	0.393	0.604	0.306	0.4	0.387	0.307	0.391	0.429	0.566	0.428	0.477	0.341	0.364	0.396	0.433	0.423	0.396	0.366	0.485	0.533	0.381	0.422	0.373	0.387	0.327	0.33	0.288	0.315	0.37	0.338	0.611	0.622	0.644	0.633	0.644	0.611	0.6	0.339	0.371
WP_041252651.1_Flavobacteriaceae_bacterium_3519-10	0.426	0.243	0.28	0.237	0.248	0.229	0.277	0.288	0.229	0.237	0.467	0.309	0.24	0.254	0.248	0.257	0.314	0.373	0.349	0.392	0.319	0.515	0.531	0.475	0.311	0.335	0.516	0.278	0.359	0.36	0.304	0.303	0.344	0.293	0.297	0.318	0.294	0.275	0.491	0.388	0.341	0.333	0.349	0.333	0.349	0.333	0.352	0.239	0.248
WP_012023384.1_Flavobacterium_spp.	0.391	0.218	0.288	0.333	0.305	0.359	0.336	0.268	0.289	0.28	0.359	0.391	0.256	0.289	0.282	0.244	0.316	0.429	0.342	0.366	0.394	0.355	0.335	0.395	0.385	0.322	0.366	0.28	0.377	0.359	0.283	0.315	0.371	0.314	0.345	0.291	0.272	0.243	0.377	0.265	0.408	0.4	0.391	0.4	0.421	0.391	0.443	0.246	0.262
WP_014083179.1_Flavobacterium_branchiophilum	0.365	0.22	0.276	0.324	0.297	0.35	0.32	0.277	0.273	0.264	0.359	0.372	0.25	0.282	0.275	0.225	0.308	0.406	0.333	0.349	0.384	0.355	0.343	0.38	0.376	0.315	0.363	0.281	0.369	0.35	0.276	0.307	0.357	0.306	0.338	0.291	0.273	0.237	0.393	0.236	0.381	0.372	0.372	0.372	0.401	0.364	0.406	0.24	0.257
YP_001295273.1_Flavobacterium_psychrophilum_JIP02/86	0.33	0.203	0.261	0.285	0.255	0.293	0.262	0.248	0.255	0.24	0.333	0.32	0.221	0.263	0.235	0.243	0.273	0.377	0.3	0.294	0.323	0.353	0.342	0.352	0.33	0.26	0.345	0.25	0.317	0.308	0.244	0.263	0.316	0.271	0.302	0.263	0.287	0.21	0.371	0.241	0.335	0.32	0.328	0.328	0.353	0.313	0.343	0.221	0.237
WP_012532386.1_Geobacter_bem1jiensis	0.2	0.187	0.156	0.128	0.133	0.123	0.163	0.153	0.133	0.133	0.165	0.158	0.112	0.133	0.128	0.142	0.133	0.161	0.153	0.168	0.133	0.145	0.145	0.157	0.153	0.198	0.155	0.177	0.158	0.143	0.133	0.164	0.147	0.133	0.174	0.158	0.161	0.107	0.171	0.125	0.153	0.158	0.158	0.168	0.168	0.168	0.168	0.104	0.103
WP_012468437.1_Geobacter_lovleyi	0.272	0.191	0.262	0.201	0.219	0.201	0.276	0.265	0.238	0.256	0.238	0.256	0.222	0.22	0.196	0.194	0.298	0.248	0.288	0.258	0.261	0.195	0.163	0.23	0.27	0.269	0.274	0.312	0.229	0.243	0.224	0.27	0.23	0.284	0.22	0.21	0.187	0.245	0.216	0.218	0.275	0.283	0.258	0.266	0.26	0.291	0.31	0.204	0.192
WP_004511830.1_Geobacter_metallireducens	0.253	0.212	0.222	0.179	0.187	0.179	0.224	0.23	0.194	0.186	0.191	0.219	0.176	0.216	0.167	0.158	0.179	0.253	0.195	0.248	0.205	0.2	0.215	0.215	0.227	0.238	0.226	0.257	0.206	0.213	0.177	0.22	0.226	0.198	0.242	0.171	0.188	0.148	0.205	0.225	0.213	0.206	0.213	0.22	0.215	0.234	0.25	0.156	0.141
WP_015722648.1_Geobacter_sp._M18	0.181	0.172	0.157	0.119	0.133	0.119	0.167	0.153	0.129	0.129	0.17	0.153	0.114	0.143	0.129	0.143	0.133	0.167	0.153	0.157	0.124	0.142	0.142	0.156	0.143	0.186	0.161	0.175	0.167	0.143	0.129	0.143	0.142	0.129	0.148	0.148	0.157	0.11	0.17	0.123	0.143	0.148	0.143	0.157	0.153	0.153	0.162	0.11	0.11
WP_015839234.1_Geobacter_sp._M21	0.197	0.187	0.165	0.127	0.132	0.122	0.167	0.15	0.132	0.132	0.159	0.162	0.112	0.132	0.127	0.152	0.132	0.165	0.152	0.167	0.132	0.143	0.143	0.15	0.153	0.197	0.154	0.176	0.162	0.142	0.132	0.163	0.146	0.132	0.173	0.162	0.166	0.107	0.17	0.123	0.157	0.162	0.162	0.172	0.172	0.172	0.172	0.105	0.105
WP_010941979.1_Geobacter_sulfurreducens	0.292	0.208	0.281	0.224	0.241	0.224	0.289	0.285	0.242	0.271	0.248	0.277	0.243	0.271	0.236	0.204	0.294	0.267	0.275	0.305	0.275	0.217	0.219	0.271	0.302	0.312	0.303	0.363	0.27	0.284	0.236	0.284	0.272	0.28	0.268	0.227	0.241	0.24	0.24	0.242	0.305	0.305	0.296	0.296	0.299	0.33	0.35	0.208	0.203
WP_011938521.1_Geobacter_uraniireducens	0.297	0.182	0.285	0.341	0.322	0.329	0.333	0.304	0.376	0.376	0.245	0.319	0.301	0.352	0.284	0.235	0.395	0.315	0.34	0.354	0.333	0.232	0.234	0.296	0.333	0.289	0.3	0.444	0.288	0.379	0.315	0.379	0.317	0.354	0.327	0.307	0.257	0.39	0.245	0.288	0.302	0.302	0.27	0.312	0.305	0.302	0.305	0.282	0.289
WP_041246428.1_Glaciecola_nitratireducens	0.288	0.181	0.272	0.43	0.44	0.43	0.317	0.297	0.451	0.387	0.288	0.35	0.516	0.483	0.526	0.384	0.294	0.28	0.326	0.326	0.322	0.226	0.248	0.321	0.333	0.317	0.317	0.323	0.305	0.333	0.344	0.311	0.271	0.308	0.292	0.3	0.231	0.263	0.265	0.254	0.303	0.313	0.343	0.363	0.346	0.303	0.316	0.268	0.265
NP_925476.1_Gloeobacter_violaceus_PCC_7421	0.472	0.242	0.243	0.233	0.23	0.233	0.244	0.227	0.233	0.258	0.335	0.244	0.2	0.225	0.203	0.192	0.28	0.314	0.276	0.292	0.288	0.365	0.343	0.398	0.288	0.258	0.359	0.229	0.237	0.272	0.23	0.344	0.275	0.282	0.258	0.232	0.226	0.209	0.351	0.325	0.259	0.259	0.244	0.259	0.261	0.267	0.269	0.235	0.256
WP_011394151.1_Hahella_spp.	0.413	0.248	0.352	0.433	0.431	0.422	0.494	0.378	0.377	0.344	0.333	0.736	0.295	0.433	0.397	0.299	0.381	0.421	0.511	0.428	0.433	0.294	0.302	0.351	0.433	0.451	0.405	0.415	0.523	0.511	0.36	0.433	0.327	0.377	0.354	0.312	0.303	0.305	0.344	0.305	0.622	0.611	0.644	0.655	0.711	0.644	0.6	0.311	0.292
WP_012828539.1_Haliangium_ochraceum	0.344	0.294	0.253	0.224	0.21	0.216	0.275	0.279	0.208	0.216	0.32	0.248	0.203	0.208	0.226	0.167	0.289	0.32	0.302	0.296	0.248	0.293	0.338	0.31	0.256	0.34	0.333	0.253	0.29	0.28	0.242	0.24	0.286	0.273	0.292	0.335	0.266	0.226	0.282	0.424	0.271	0.263	0.279	0.279	0.255	0.279	0.289	0.309	0.273
WP_013764856.1_Haliscomenobacter_hydrossis	0.356	0.226	0.218	0.253	0.263	0.269	0.277	0.226	0.246	0.246	0.352	0.305	0.255	0.246	0.278	0.215	0.251	0.363	0.307	0.293	0.307	0.398	0.413	0.335	0.276	0.284	0.323	0.241	0.343	0.292	0.248	0.238	0.353	0.246	0.304	0.302	0.271	0.177	0.358	0.338	0.32	0.305	0.312	0.328	0.346	0.351	0.335	0.205	0.209
WP_012823910.1_Halothiobacillus_neapolitanus	0.369	0.24	0.295	0.285	0.277	0.295	0.333	0.33	0.265	0.285	0.3	0.414	0.24	0.295	0.316	0.237	0.333	0.366	0.54	0.368	0.377	0.283	0.281	0.341	0.357	0.379	0.321	0.351	0.398	0.469	0.368	0.357	0.318	0.368	0.354	0.357	0.311	0.264	0.338	0.333	0.438	0.438	0.438	0.489	0.51	0.469	0.459	0.327	0.308
WP_011115162.1_Helicobacter_spp.	0.397	0.218	0.33	0.392	0.39	0.392	0.395	0.384	0.333	0.357	0.357	0.457	0.288	0.357	0.344	0.262	0.443	0.367	0.472	0.483	0.404	0.338	0.3	0.378	0.416	0.384	0.367	0.393	0.415	0.535	0.415	0.464	0.333	0.415	0.364	0.312	0.28	0.375	0.348	0.318	0.473	0.473	0.44	0.408	0.434	0.462	0.445	0.343	0.33
WP_034582558.1_Helicobacter_spp.	0.416	0.22	0.336	0.378	0.39	0.378	0.421	0.362	0.317	0.353	0.357	0.434	0.277	0.341	0.364	0.279	0.375	0.32	0.494	0.473	0.439	0.306	0.276	0.378	0.439	0.365	0.408	0.402	0.367	0.487	0.393	0.439	0.373	0.37	0.345	0.294	0.287	0.302	0.339	0.309	0.428	0.439	0.406	0.45	0.422	0.439	0.444	0.298	0.326
WP_011578058.1_Helicobacter_acinonychis	0.34	0.19	0.324	0.397	0.39	0.397	0.41	0.33	0.313	0.325	0.339	0.387	0.266	0.361	0.348	0.271	0.363	0.301	0.455	0.419	0.385	0.282	0.268	0.3	0.397	0.336	0.377	0.408	0.32	0.493	0.359	0.457	0.333	0.382	0.336	0.294	0.265	0.287	0.321	0.292	0.38	0.402	0.369	0.413	0.406	0.38	0.373	0.255	0.276
WP_014658877.1_Helicobacter_cetorum	0.371	0.202	0.341	0.373	0.39	0.373	0.421	0.359	0.313	0.361	0.357	0.408	0.288	0.337	0.372	0.271	0.386	0.311	0.433	0.451	0.409	0.298	0.292	0.33	0.421	0.365	0.387	0.44	0.33	0.506	0.382	0.457	0.353	0.404	0.355	0.294	0.287	0.31	0.339	0.3	0.402	0.423	0.391	0.423	0.45	0.402	0.406	0.306	0.285
WP_014661217.1_Helicobacter_cetorum	0.402	0.202	0.333	0.373	0.39	0.373	0.4	0.349	0.301	0.349	0.348	0.419	0.277	0.337	0.36	0.254	0.397	0.32	0.477	0.451	0.433	0.298	0.292	0.349	0.421	0.365	0.397	0.419	0.339	0.493	0.382	0.433	0.343	0.393	0.345	0.312	0.295	0.31	0.321	0.318	0.413	0.434	0.38	0.445	0.461	0.413	0.417	0.295	0.304
WP_013469179.1_Helicobacter_felis	0.437	0.22	0.327	0.378	0.402	0.378	0.41	0.362	0.304	0.341	0.348	0.402	0.277	0.353	0.329	0.254	0.386	0.33	0.483	0.451	0.475	0.306	0.26	0.339	0.451	0.365	0.408	0.402	0.358	0.5	0.393	0.451	0.343	0.382	0.345	0.303	0.295	0.313	0.321	0.292	0.439	0.439	0.406	0.45	0.433	0.417	0.422	0.298	0.326
NP_207620.1_Helicobacter_pylori_26695	0.36	0.184	0.316	0.373	0.367	0.373	0.41	0.33	0.289	0.325	0.339	0.365	0.244	0.349	0.325	0.262	0.34	0.292	0.466	0.419	0.373	0.274	0.26	0.3	0.385	0.336	0.357	0.387	0.301	0.481	0.359	0.445	0.333	0.359	0.327	0.294	0.257	0.287	0.321	0.292	0.38	0.402	0.358	0.423	0.384	0.38	0.384	0.265	0.276
WP_012283714.1_Heliobacterium_modesticaldum	0.372	0.195	0.33	0.287	0.3	0.298	0.353	0.326	0.275	0.321	0.356	0.336	0.279	0.287	0.272	0.214	0.696	0.321	0.389	0.447	0.375	0.246	0.232	0.357	0.409	0.32	0.394	0.365	0.321	0.409	0.315	0.397	0.285	0.648	0.309	0.301	0.289	0.534	0.321	0.336	0.35	0.371	0.35	0.34	0.354	0.35	0.375	0.393	0.352
WP_013681629.1_Hippea_maritima	0.432	0.244	0.39	0.352	0.357	0.363	0.402	0.366	0.333	0.39	0.4	0.463	0.336	0.34	0.344	0.26	0.536	0.359	0.451	0.445	0.411	0.328	0.275	0.405	0.433	0.428	0.433	0.443	0.439	0.511	0.34	0.433	0.345	0.515	0.398	0.336	0.323	0.439	0.367	0.333	0.457	0.446	0.414	0.468	0.468	0.446	0.436	0.382	0.36
WP_014558911.1_Ignavibacterium_album	0.363	0.255	0.353	0.421	0.415	0.445	0.34	0.392	0.349	0.385	0.303	0.4	0.358	0.397	0.367	0.241	0.449	0.357	0.413	0.368	0.388	0.251	0.285	0.32	0.435	0.361	0.396	0.461	0.339	0.435	0.34	0.4	0.421	0.428	0.336	0.342	0.283	0.388	0.303	0.293	0.382	0.404	0.382	0.414	0.376	0.361	0.365	0.494	0.394
WP_015780876.1_Kangiella_koreensis	0.303	0.167	0.29	0.523	0.488	0.547	0.326	0.281	0.476	0.428	0.333	0.357	0.617	0.547	0.564	0.341	0.352	0.305	0.336	0.38	0.329	0.238	0.24	0.304	0.376	0.298	0.35	0.354	0.324	0.329	0.34	0.388	0.297	0.37	0.309	0.336	0.244	0.313	0.252	0.252	0.319	0.319	0.297	0.351	0.376	0.308	0.311	0.313	0.304
WP_013408290.1_Leadbetterella_byssophila	0.38	0.254	0.325	0.4	0.385	0.422	0.401	0.369	0.355	0.322	0.382	0.484	0.323	0.388	0.372	0.26	0.326	0.407	0.427	0.397	0.472	0.333	0.348	0.41	0.45	0.345	0.371	0.366	0.414	0.45	0.357	0.34	0.407	0.343	0.333	0.279	0.26	0.294	0.367	0.271	0.443	0.432	0.453	0.474	0.489	0.453	0.479	0.292	0.307
WP_003636481.1_Legionella_longbeachae	0.299	0.179	0.271	0.285	0.273	0.296	0.317	0.256	0.263	0.252	0.233	0.31	0.234	0.252	0.236	0.206	0.315	0.307	0.28	0.316	0.279	0.17	0.156	0.219	0.301	0.279	0.266	0.319	0.264	0.322	0.247	0.354	0.209	0.298	0.271	0.264	0.202	0.307	0.233	0.233	0.294	0.294	0.303	0.294	0.297	0.313	0.316	0.259	0.243
WP_002616306.1_Leptospira_spp.	0.415	0.188	0.316	0.395	0.38	0.395	0.427	0.358	0.313	0.348	0.307	0.483	0.263	0.36	0.355	0.252	0.336	0.387	0.45	0.418	0.413	0.283	0.301	0.314	0.413	0.403	0.32	0.368	0.42	0.436	0.404	0.39	0.336	0.319	0.342	0.336	0.293	0.292	0.35	0.258	0.456	0.445	0.467	0.434	0.434	0.456	0.461	0.32	0.268
WP_012390051.1_Leptospira_spp.	0.401	0.215	0.338	0.356	0.354	0.356	0.422	0.364	0.333	0.356	0.321	0.462	0.281	0.356	0.351	0.243	0.365	0.366	0.45	0.414	0.397	0.273	0.275	0.321	0.465	0.384	0.346	0.416	0.439	0.488	0.347	0.363	0.323	0.378	0.314	0.345	0.285	0.322	0.33	0.247	0.445	0.434	0.478	0.467	0.456	0.456	0.445	0.287	0.302
WP_000115710.1_Leptospira_interrogans	0.405	0.194	0.325	0.395	0.38	0.395	0.427	0.367	0.337	0.36	0.298	0.483	0.273	0.372	0.366	0.268	0.347	0.396	0.461	0.408	0.413	0.299	0.317	0.314	0.402	0.394	0.32	0.378	0.429	0.436	0.414	0.39	0.346	0.319	0.333	0.336	0.285	0.292	0.359	0.267	0.445	0.434	0.456	0.423	0.434	0.434	0.461	0.33	0.287
WP_012345223.1_Leptothrix_cholodnii	0.246	0.622	0.401	0.21	0.229	0.203	0.283	0.445	0.191	0.203	0.267	0.254	0.191	0.191	0.21	0.189	0.286	0.265	0.285	0.267	0.242	0.252	0.273	0.251	0.267	0.335	0.257	0.24	0.269	0.286	0.222	0.21	0.224	0.28	0.284	0.245	0.355	0.242	0.271	0.274	0.273	0.273	0.273	0.26	0.279	0.273	0.262	0.267	0.318
WP_011831378.1_Methylibium_petroleiphilum	0.273	0.702	0.392	0.197	0.207	0.191	0.24	0.438	0.185	0.185	0.244	0.263	0.186	0.179	0.191	0.166	0.25	0.276	0.275	0.256	0.271	0.222	0.243	0.232	0.246	0.298	0.252	0.238	0.254	0.259	0.21	0.203	0.219	0.234	0.268	0.214	0.309	0.222	0.264	0.284	0.281	0.269	0.281	0.275	0.287	0.281	0.283	0.253	0.312
WP_010960311.1_Methylococcus_capsulatus	0.418	0.36	0.439	0.326	0.326	0.347	0.361	0.519	0.336	0.326	0.317	0.386	0.297	0.315	0.312	0.248	0.438	0.408	0.427	0.384	0.406	0.282	0.306	0.367	0.406	0.403	0.348	0.362	0.4	0.468	0.35	0.406	0.362	0.4	0.358	0.298	0.323	0.368	0.349	0.354	0.371	0.371	0.371	0.38	0.384	0.371	0.394	0.421	0.451
WP_013818778.1_Methylomonas_methanica	0.333	0.195	0.327	0.528	0.516	0.54	0.346	0.285	0.517	0.494	0.315	0.391	0.573	0.586	0.609	0.341	0.34	0.327	0.351	0.336	0.344	0.269	0.28	0.333	0.425	0.307	0.368	0.333	0.351	0.379	0.404	0.367	0.291	0.333	0.327	0.292	0.229	0.269	0.288	0.25	0.385	0.375	0.364	0.395	0.389	0.364	0.347	0.333	0.327
WP_002798026.1_Microcystis_aeruginosa	0.551	0.164	0.248	0.285	0.252	0.306	0.294	0.252	0.255	0.285	0.294	0.333	0.201	0.234	0.198	0.229	0.323	0.351	0.314	0.296	0.326	0.307	0.293	0.386	0.357	0.279	0.33	0.256	0.302	0.367	0.288	0.53	0.323	0.304	0.297	0.198	0.253	0.252	0.333	0.288	0.289	0.28	0.252	0.299	0.33	0.271	0.264	0.28	0.256
YP_429438.1_Moorella_thermoacetica_ATCC_39073	0.377	0.226	0.344	0.329	0.31	0.329	0.35	0.343	0.317	0.402	0.351	0.372	0.3	0.341	0.329	0.203	0.678	0.37	0.362	0.408	0.369	0.277	0.248	0.342	0.392	0.336	0.4	0.422	0.37	0.511	0.37	0.38	0.326	0.681	0.321	0.353	0.328	0.493	0.315	0.339	0.408	0.387	0.397	0.365	0.434	0.397	0.413	0.452	0.359
WP_015902068.1_Nautilia_spp.	0.47	0.229	0.375	0.313	0.333	0.325	0.41	0.377	0.325	0.372	0.369	0.446	0.301	0.313	0.314	0.262	0.433	0.412	0.467	0.479	0.488	0.346	0.325	0.367	0.488	0.423	0.415	0.406	0.443	0.5	0.391	0.488	0.352	0.45	0.439	0.366	0.34	0.359	0.366	0.371	0.462	0.451	0.419	0.451	0.462	0.473	0.467	0.35	0.327
WP_014222641.1_Niastella_koreensis	0.434	0.225	0.285	0.312	0.304	0.321	0.296	0.272	0.25	0.25	0.408	0.368	0.256	0.285	0.252	0.22	0.307	0.508	0.386	0.338	0.348	0.37	0.36	0.491	0.339	0.303	0.403	0.3	0.345	0.33	0.293	0.357	0.451	0.333	0.303	0.257	0.25	0.299	0.415	0.368	0.38	0.38	0.363	0.413	0.4	0.371	0.375	0.281	0.296
WP_012081655.1_Nitratiruptor_sp._SB155-2	0.457	0.235	0.36	0.311	0.312	0.333	0.393	0.36	0.3	0.355	0.37	0.442	0.242	0.3	0.265	0.245	0.463	0.4	0.483	0.47	0.406	0.317	0.281	0.348	0.428	0.396	0.383	0.37	0.424	0.483	0.326	0.483	0.333	0.459	0.448	0.312	0.363	0.351	0.347	0.33	0.436	0.446	0.436	0.436	0.468	0.425	0.446	0.352	0.318
WP_013031265.1_Nitrosococcus_halophilus	0.345	0.25	0.333	0.319	0.34	0.329	0.372	0.33	0.268	0.288	0.347	0.536	0.3	0.298	0.35	0.256	0.372	0.394	0.463	0.39	0.412	0.31	0.3	0.353	0.402	0.38	0.387	0.37	0.485	0.453	0.333	0.34	0.357	0.378	0.309	0.357	0.282	0.303	0.325	0.352	0.525	0.536	0.505	0.525	0.546	0.556	0.484	0.283	0.291
WP_013249835.1_Nitrospira_spp.	0.361	0.302	0.333	0.305	0.333	0.296	0.412	0.354	0.259	0.277	0.354	0.416	0.25	0.296	0.277	0.252	0.388	0.364	0.407	0.37	0.324	0.32	0.281	0.346	0.305	0.574	0.311	0.33	0.463	0.398	0.324	0.324	0.295	0.379	0.386	0.403	0.333	0.314	0.32	0.368	0.444	0.435	0.435	0.425	0.425	0.453	0.444	0.305	0.301
WP_012412081.1_Nostoc_spp.	0.639	0.259	0.277	0.256	0.254	0.266	0.347	0.269	0.238	0.229	0.299	0.365	0.217	0.266	0.241	0.231	0.293	0.314	0.35	0.368	0.348	0.291	0.283	0.352	0.357	0.379	0.35	0.291	0.368	0.366	0.278	0.495	0.279	0.275	0.295	0.24	0.242	0.228	0.325	0.365	0.304	0.313	0.313	0.347	0.315	0.33	0.324	0.24	0.242
WP_010996467.1_Nostocaceae	0.685	0.248	0.285	0.285	0.254	0.285	0.333	0.285	0.257	0.228	0.325	0.359	0.207	0.266	0.25	0.216	0.294	0.355	0.348	0.371	0.352	0.284	0.302	0.38	0.4	0.349	0.37	0.275	0.352	0.38	0.288	0.523	0.312	0.285	0.343	0.224	0.254	0.227	0.347	0.344	0.298	0.307	0.315	0.342	0.336	0.307	0.309	0.247	0.226
WP_014291187.1_Oceanimonas_sp._GK1	0.207	0.141	0.175	0.193	0.201	0.2	0.231	0.189	0.167	0.161	0.178	0.22	0.154	0.18	0.17	0.153	0.232	0.213	0.222	0.218	0.206	0.166	0.162	0.182	0.206	0.184	0.188	0.196	0.229	0.238	0.186	0.238	0.181	0.223	0.204	0.181	0.209	0.196	0.198	0.176	0.227	0.221	0.215	0.215	0.221	0.227	0.208	0.189	0.17
WP_013611463.1_Odoribacter_splanchnicus	0.456	0.196	0.291	0.282	0.294	0.303	0.321	0.291	0.272	0.272	0.464	0.339	0.294	0.313	0.294	0.253	0.375	0.375	0.377	0.407	0.424	0.443	0.475	0.715	0.404	0.307	0.425	0.327	0.364	0.424	0.274	0.383	0.5	0.368	0.308	0.272	0.255	0.269	0.5	0.33	0.37	0.379	0.351	0.379	0.439	0.351	0.355	0.243	0.27
WP_012373770.1_Opitutus_terrae	0.322	0.272	0.26	0.23	0.241	0.222	0.327	0.288	0.273	0.239	0.307	0.304	0.266	0.29	0.266	0.207	0.308	0.376	0.3	0.312	0.264	0.291	0.285	0.301	0.273	0.32	0.322	0.328	0.312	0.358	0.283	0.324	0.256	0.325	0.363	0.276	0.292	0.266	0.307	0.44	0.282	0.282	0.298	0.314	0.322	0.314	0.3	0.251	0.21
WP_014202227.1_Owenweeksia_hongkongensis	0.384	0.227	0.28	0.315	0.278	0.333	0.336	0.251	0.279	0.297	0.392	0.385	0.271	0.288	0.307	0.23	0.358	0.393	0.327	0.393	0.369	0.371	0.335	0.401	0.378	0.309	0.376	0.286	0.346	0.36	0.299	0.324	0.386	0.381	0.323	0.305	0.278	0.267	0.384	0.298	0.394	0.377	0.368	0.377	0.415	0.394	0.389	0.267	0.268
WP_013445210.1_Paludibacter_propionicigenes	0.505	0.244	0.362	0.395	0.406	0.395	0.4	0.372	0.37	0.358	0.342	0.395	0.303	0.382	0.333	0.256	0.431	0.39	0.5	0.478	0.666	0.341	0.319	0.431	0.654	0.403	0.432	0.413	0.419	0.493	0.34	0.469	0.418	0.426	0.327	0.339	0.303	0.383	0.37	0.312	0.455	0.433	0.455	0.433	0.483	0.444	0.449	0.319	0.336
WP_013924932.1_Parachlamydia_acanthamoebae	0.286	0.22	0.333	0.324	0.342	0.324	0.353	0.267	0.252	0.279	0.251	0.378	0.297	0.306	0.333	0.277	0.315	0.272	0.36	0.324	0.306	0.275	0.244	0.259	0.297	0.432	0.296	0.338	0.357	0.288	0.27	0.288	0.296	0.324	0.319	0.605	0.263	0.279	0.259	0.279	0.324	0.324	0.333	0.324	0.342	0.333	0.333	0.298	0.286
WP_015808011.1_Pedobacter_heparinus	0.303	0.192	0.27	0.346	0.386	0.326	0.367	0.235	0.287	0.316	0.308	0.339	0.316	0.306	0.366	0.247	0.33	0.295	0.311	0.306	0.316	0.289	0.271	0.307	0.336	0.333	0.321	0.29	0.37	0.316	0.346	0.326	0.304	0.323	0.288	0.3	0.258	0.242	0.289	0.252	0.396	0.386	0.386	0.377	0.377	0.396	0.352	0.284	0.305
WP_011736715.1_Pelobacter_propionicus	0.245	0.17	0.204	0.194	0.192	0.185	0.204	0.226	0.203	0.194	0.212	0.208	0.179	0.222	0.196	0.178	0.236	0.221	0.239	0.25	0.19	0.191	0.194	0.206	0.209	0.215	0.219	0.271	0.208	0.227	0.224	0.254	0.221	0.206	0.231	0.198	0.174	0.2	0.23	0.215	0.193	0.201	0.193	0.201	0.22	0.218	0.237	0.173	0.146
WP_011357759.1_Pelodictyon_luteolum	0.403	0.237	0.328	0.366	0.347	0.355	0.414	0.342	0.344	0.377	0.341	0.56	0.275	0.322	0.344	0.282	0.36	0.421	0.555	0.428	0.422	0.31	0.31	0.378	0.433	0.413	0.405	0.356	0.476	0.466	0.381	0.377	0.345	0.387	0.354	0.321	0.266	0.336	0.362	0.33	0.788	0.722	0.711	0.633	0.666	0.8	0.777	0.283	0.274
WP_012508786.1_Pelodictyon_phaeoclathratiforme	0.403	0.231	0.312	0.366	0.357	0.344	0.434	0.342	0.355	0.322	0.316	0.615	0.306	0.322	0.376	0.282	0.329	0.421	0.544	0.408	0.466	0.294	0.325	0.36	0.422	0.413	0.367	0.356	0.514	0.477	0.402	0.388	0.345	0.336	0.372	0.294	0.281	0.294	0.353	0.33	0.822	0.8	0.888	0.733	0.7	0.866	0.822	0.264	0.3
WP_011221942.1_Photobacterium_profundum	0.259	0.163	0.24	0.453	0.453	0.453	0.283	0.234	0.453	0.412	0.268	0.3	0.515	0.505	0.494	0.299	0.282	0.254	0.284	0.278	0.309	0.234	0.255	0.274	0.34	0.273	0.288	0.283	0.342	0.309	0.319	0.288	0.234	0.265	0.264	0.3	0.218	0.222	0.247	0.21	0.291	0.281	0.3	0.32	0.323	0.281	0.264	0.276	0.239
WP_014437523.1_Phycisphaera_mikurensis	0.386	0.231	0.25	0.265	0.267	0.274	0.3	0.278	0.247	0.265	0.416	0.3	0.25	0.265	0.258	0.216	0.376	0.341	0.355	0.361	0.283	0.333	0.317	0.373	0.292	0.288	0.369	0.266	0.336	0.336	0.327	0.336	0.317	0.37	0.325	0.317	0.285	0.307	0.341	0.433	0.319	0.344	0.31	0.327	0.31	0.302	0.305	0.281	0.303
WP_013109735.1_Planctopirus_limnophila	0.322	0.366	0.418	0.288	0.301	0.278	0.31	0.542	0.259	0.288	0.282	0.307	0.256	0.278	0.269	0.211	0.396	0.304	0.414	0.366	0.317	0.246	0.268	0.288	0.336	0.36	0.291	0.342	0.32	0.394	0.324	0.317	0.28	0.37	0.296	0.28	0.328	0.355	0.305	0.325	0.362	0.362	0.345	0.371	0.366	0.353	0.348	0.409	0.476
WP_011801323.1_Polaromonas_naphthalenivorans	0.276	0.651	0.438	0.234	0.238	0.227	0.304	0.563	0.227	0.25	0.286	0.275	0.22	0.212	0.234	0.194	0.298	0.3	0.313	0.286	0.303	0.251	0.275	0.255	0.28	0.373	0.291	0.266	0.282	0.318	0.257	0.234	0.253	0.294	0.297	0.268	0.274	0.272	0.291	0.311	0.306	0.313	0.313	0.313	0.335	0.321	0.316	0.315	0.362
WP_011481586.1_Polaromonas_sp._JS666	0.274	0.656	0.425	0.231	0.227	0.223	0.285	0.533	0.238	0.246	0.271	0.285	0.21	0.208	0.238	0.198	0.294	0.298	0.294	0.268	0.291	0.25	0.273	0.246	0.261	0.361	0.28	0.255	0.272	0.298	0.253	0.223	0.244	0.289	0.286	0.264	0.265	0.261	0.282	0.309	0.294	0.302	0.294	0.302	0.323	0.302	0.311	0.303	0.357
WP_013760560.1_Porphyromonas_asaccharolytica	0.383	0.218	0.26	0.298	0.292	0.287	0.306	0.352	0.298	0.31	0.289	0.309	0.28	0.275	0.287	0.222	0.422	0.309	0.414	0.389	0.448	0.261	0.288	0.333	0.379	0.307	0.349	0.354	0.333	0.448	0.303	0.379	0.33	0.426	0.272	0.274	0.229	0.431	0.315	0.336	0.395	0.395	0.395	0.406	0.389	0.375	0.389	0.326	0.33
WP_005874516.1_Porphyromonas_gingivalis	0.416	0.237	0.322	0.319	0.34	0.329	0.346	0.362	0.257	0.288	0.366	0.359	0.278	0.288	0.298	0.252	0.453	0.372	0.411	0.484	0.463	0.284	0.259	0.38	0.453	0.371	0.414	0.355	0.39	0.432	0.35	0.402	0.378	0.453	0.318	0.368	0.304	0.391	0.35	0.341	0.388	0.398	0.388	0.398	0.392	0.398	0.392	0.327	0.347
WP_011817490.1_Prochlorococcus_marinus	0.226	0.183	0.13	0.137	0.135	0.137	0.16	0.156	0.113	0.123	0.216	0.142	0.106	0.118	0.121	0.119	0.153	0.192	0.161	0.169	0.147	0.216	0.246	0.177	0.142	0.2	0.167	0.126	0.16	0.177	0.15	0.216	0.147	0.149	0.195	0.15	0.17	0.144	0.211	0.197	0.127	0.137	0.137	0.161	0.156	0.127	0.137	0.141	0.123
WP_012504724.1_Prosthecochloris_spp.	0.403	0.225	0.352	0.377	0.378	0.377	0.484	0.315	0.355	0.333	0.367	0.582	0.316	0.366	0.376	0.29	0.371	0.429	0.533	0.377	0.466	0.348	0.356	0.405	0.433	0.423	0.396	0.396	0.533	0.5	0.371	0.4	0.392	0.408	0.363	0.312	0.281	0.347	0.387	0.338	0.788	0.733	0.711	0.711	0.777	0.788	0.733	0.264	0.292
WP_011327707.1_Pseudoalteromonas_spp.	0.347	0.168	0.293	0.582	0.5	0.582	0.315	0.264	0.582	0.518	0.287	0.351	0.449	0.936	0.452	0.307	0.284	0.314	0.34	0.326	0.382	0.252	0.286	0.323	0.432	0.298	0.319	0.333	0.333	0.382	0.329	0.345	0.285	0.303	0.299	0.294	0.25	0.25	0.277	0.241	0.377	0.344	0.344	0.366	0.415	0.333	0.348	0.273	0.259
WP_011574744.1_Pseudoalteromonas_atlantica	0.257	0.164	0.264	0.449	0.46	0.449	0.333	0.224	0.449	0.438	0.271	0.343	0.831	0.483	0.629	0.29	0.34	0.281	0.27	0.305	0.337	0.214	0.232	0.285	0.337	0.298	0.33	0.326	0.324	0.348	0.337	0.28	0.3	0.322	0.281	0.309	0.229	0.219	0.243	0.241	0.295	0.285	0.295	0.316	0.329	0.306	0.288	0.278	0.266
WP_013513777.1_Pseudodesulfovibrio_aespoeensis	0.441	0.228	0.344	0.318	0.34	0.34	0.404	0.349	0.34	0.386	0.362	0.438	0.344	0.386	0.318	0.214	0.494	0.422	0.378	0.432	0.386	0.283	0.277	0.386	0.431	0.377	0.392	0.402	0.422	0.465	0.38	0.5	0.372	0.521	0.425	0.339	0.323	0.351	0.303	0.362	0.453	0.422	0.443	0.412	0.416	0.422	0.447	0.396	0.379
WP_011769209.1_Psychromonas_ingrahamii	0.346	0.176	0.289	0.528	0.528	0.528	0.333	0.271	0.449	0.426	0.324	0.383	0.584	0.494	0.584	0.358	0.318	0.345	0.333	0.378	0.337	0.238	0.256	0.323	0.359	0.317	0.33	0.306	0.342	0.359	0.404	0.37	0.291	0.333	0.354	0.327	0.259	0.274	0.288	0.258	0.326	0.326	0.346	0.367	0.371	0.326	0.329	0.278	0.284
WP_013903152.1_Ramlibacter_tataouinensis	0.294	0.604	0.429	0.242	0.236	0.234	0.289	0.534	0.21	0.226	0.261	0.281	0.194	0.187	0.217	0.197	0.312	0.315	0.335	0.293	0.31	0.222	0.253	0.26	0.271	0.342	0.29	0.266	0.268	0.325	0.248	0.248	0.246	0.27	0.275	0.235	0.271	0.281	0.295	0.313	0.303	0.303	0.288	0.296	0.298	0.311	0.305	0.32	0.366
WP_011466478.1_Rhodoferax_ferrireducens	0.283	0.641	0.413	0.214	0.211	0.214	0.263	0.507	0.221	0.228	0.264	0.262	0.194	0.207	0.207	0.188	0.309	0.305	0.289	0.281	0.292	0.243	0.248	0.243	0.264	0.348	0.25	0.244	0.284	0.3	0.236	0.228	0.235	0.277	0.283	0.264	0.285	0.264	0.265	0.314	0.275	0.275	0.262	0.262	0.282	0.275	0.277	0.314	0.323
NP_869435.1_Rhodopirellula_baltica_SH_1	0.233	0.22	0.184	0.131	0.143	0.135	0.208	0.174	0.145	0.14	0.254	0.2	0.148	0.16	0.143	0.134	0.205	0.244	0.196	0.22	0.199	0.271	0.257	0.257	0.194	0.221	0.233	0.2	0.236	0.223	0.153	0.208	0.214	0.205	0.218	0.188	0.22	0.153	0.231	0.296	0.191	0.191	0.196	0.2	0.22	0.205	0.206	0.15	0.154
WP_011469884.1_Saccharophagus_degradans	0.275	0.186	0.301	0.602	0.546	0.578	0.357	0.294	0.53	0.493	0.279	0.404	0.606	0.59	0.654	0.307	0.375	0.324	0.34	0.315	0.333	0.214	0.248	0.285	0.357	0.298	0.33	0.369	0.361	0.369	0.386	0.321	0.267	0.325	0.318	0.318	0.237	0.258	0.261	0.234	0.354	0.333	0.344	0.365	0.369	0.344	0.38	0.316	0.278
WP_015691210.1_Saprospira_grandis	0.336	0.257	0.267	0.254	0.272	0.254	0.314	0.253	0.245	0.27	0.59	0.299	0.288	0.27	0.288	0.248	0.314	0.352	0.341	0.293	0.319	0.528	0.536	0.475	0.286	0.295	0.447	0.285	0.356	0.401	0.288	0.286	0.409	0.317	0.26	0.294	0.239	0.228	0.418	0.432	0.322	0.346	0.322	0.307	0.346	0.322	0.333	0.21	0.22
WP_013256574.1_Sediminispirochaeta_spp.	0.365	0.242	0.383	0.363	0.38	0.375	0.459	0.405	0.318	0.352	0.373	0.484	0.326	0.375	0.366	0.26	0.489	0.368	0.427	0.51	0.411	0.284	0.248	0.333	0.388	0.438	0.377	0.368	0.4	0.433	0.446	0.4	0.299	0.446	0.339	0.385	0.328	0.375	0.29	0.296	0.422	0.422	0.453	0.422	0.447	0.432	0.437	0.366	0.342
WP_006083618.1_Shewanella_spp.	0.224	0.145	0.196	0.206	0.22	0.206	0.218	0.195	0.174	0.174	0.167	0.232	0.16	0.18	0.177	0.183	0.207	0.168	0.229	0.23	0.219	0.166	0.157	0.171	0.212	0.226	0.188	0.202	0.226	0.251	0.186	0.225	0.192	0.204	0.201	0.178	0.18	0.196	0.182	0.165	0.234	0.234	0.227	0.246	0.234	0.227	0.215	0.171	0.164
WP_011621012.1_Shewanella_spp.	0.23	0.149	0.191	0.206	0.226	0.206	0.218	0.195	0.174	0.174	0.167	0.226	0.16	0.18	0.177	0.183	0.207	0.174	0.235	0.224	0.225	0.166	0.157	0.171	0.212	0.22	0.188	0.202	0.22	0.251	0.192	0.225	0.192	0.204	0.201	0.178	0.175	0.196	0.182	0.165	0.234	0.227	0.221	0.253	0.24	0.227	0.208	0.171	0.164
WP_011715450.1_Shewanella_spp.	0.23	0.149	0.191	0.206	0.226	0.206	0.218	0.195	0.174	0.174	0.167	0.226	0.16	0.18	0.177	0.183	0.207	0.174	0.235	0.224	0.225	0.166	0.157	0.171	0.212	0.22	0.188	0.202	0.22	0.251	0.192	0.225	0.192	0.204	0.201	0.178	0.175	0.196	0.182	0.165	0.234	0.227	0.221	0.253	0.24	0.227	0.208	0.171	0.164
WP_011790915.1_Shewanella_spp.	0.226	0.15	0.192	0.207	0.221	0.207	0.22	0.19	0.175	0.175	0.168	0.234	0.161	0.181	0.178	0.184	0.208	0.169	0.23	0.231	0.22	0.172	0.163	0.172	0.214	0.233	0.189	0.203	0.227	0.253	0.187	0.227	0.194	0.206	0.208	0.179	0.186	0.197	0.183	0.166	0.235	0.235	0.222	0.248	0.235	0.222	0.21	0.172	0.165
WP_011758317.1_Shewanella_amazonensis	0.246	0.142	0.2	0.197	0.217	0.21	0.203	0.187	0.171	0.171	0.181	0.229	0.169	0.184	0.174	0.177	0.211	0.194	0.225	0.24	0.236	0.174	0.159	0.186	0.23	0.222	0.185	0.2	0.226	0.25	0.177	0.243	0.208	0.215	0.207	0.183	0.19	0.193	0.185	0.174	0.23	0.23	0.217	0.237	0.224	0.224	0.211	0.174	0.173
WP_011494697.1_Shewanella_denitrificans	0.237	0.144	0.202	0.213	0.24	0.226	0.212	0.195	0.186	0.186	0.178	0.251	0.171	0.186	0.176	0.185	0.227	0.179	0.228	0.243	0.233	0.181	0.161	0.182	0.226	0.219	0.193	0.208	0.228	0.26	0.185	0.24	0.204	0.224	0.203	0.18	0.177	0.209	0.181	0.17	0.227	0.227	0.214	0.246	0.233	0.214	0.201	0.176	0.175
WP_011635619.1_Shewanella_frig1imarina	0.253	0.149	0.198	0.209	0.223	0.222	0.215	0.203	0.182	0.182	0.186	0.238	0.174	0.189	0.178	0.174	0.223	0.192	0.235	0.24	0.243	0.183	0.163	0.19	0.229	0.213	0.208	0.211	0.234	0.263	0.194	0.25	0.213	0.22	0.203	0.186	0.187	0.198	0.183	0.178	0.233	0.227	0.214	0.259	0.24	0.22	0.202	0.179	0.183
WP_012279196.1_Shewanella_halifaxensis	0.232	0.137	0.181	0.194	0.215	0.207	0.213	0.179	0.168	0.168	0.174	0.238	0.18	0.181	0.171	0.17	0.208	0.175	0.222	0.225	0.227	0.178	0.152	0.166	0.227	0.208	0.189	0.216	0.205	0.227	0.187	0.227	0.194	0.206	0.198	0.176	0.168	0.203	0.172	0.161	0.215	0.208	0.202	0.234	0.221	0.202	0.189	0.166	0.165
WP_011863949.1_Shewanella_loihica	0.233	0.138	0.177	0.202	0.222	0.215	0.221	0.18	0.176	0.183	0.169	0.248	0.181	0.183	0.173	0.173	0.222	0.181	0.238	0.239	0.228	0.173	0.164	0.173	0.228	0.204	0.184	0.223	0.221	0.241	0.182	0.228	0.207	0.22	0.196	0.173	0.17	0.211	0.173	0.173	0.205	0.205	0.211	0.237	0.224	0.198	0.198	0.173	0.166
NP_715849.1_Shewanella_oneidensisnsis_MR-1	0.23	0.149	0.191	0.206	0.226	0.206	0.218	0.195	0.174	0.174	0.167	0.226	0.16	0.18	0.177	0.183	0.207	0.174	0.235	0.224	0.225	0.166	0.157	0.171	0.212	0.22	0.188	0.202	0.22	0.251	0.192	0.225	0.192	0.204	0.201	0.178	0.175	0.196	0.182	0.165	0.234	0.227	0.221	0.253	0.24	0.227	0.208	0.171	0.164
WP_012153441.1_Shewanella_pealeana	0.228	0.142	0.189	0.203	0.224	0.203	0.221	0.187	0.171	0.171	0.17	0.234	0.176	0.184	0.18	0.176	0.205	0.171	0.23	0.222	0.223	0.174	0.159	0.162	0.223	0.215	0.191	0.218	0.201	0.236	0.196	0.223	0.19	0.202	0.194	0.182	0.164	0.212	0.179	0.162	0.222	0.216	0.21	0.242	0.229	0.21	0.197	0.168	0.161
WP_020910435.1_Shewanella_piezotolerans	0.232	0.137	0.176	0.194	0.208	0.207	0.213	0.179	0.168	0.168	0.174	0.232	0.18	0.181	0.171	0.17	0.208	0.175	0.222	0.225	0.227	0.178	0.152	0.166	0.227	0.208	0.189	0.216	0.205	0.227	0.187	0.227	0.194	0.206	0.198	0.17	0.178	0.197	0.172	0.161	0.215	0.208	0.202	0.24	0.221	0.202	0.189	0.166	0.171
WP_012144665.1_Shewanella_sediminis	0.223	0.136	0.169	0.198	0.218	0.211	0.211	0.177	0.173	0.179	0.166	0.236	0.177	0.179	0.169	0.159	0.212	0.173	0.232	0.222	0.217	0.176	0.151	0.159	0.217	0.205	0.175	0.213	0.205	0.23	0.185	0.217	0.191	0.209	0.198	0.17	0.173	0.194	0.164	0.164	0.206	0.2	0.2	0.237	0.218	0.2	0.188	0.164	0.169
WP_013053435.1_Shewanella_violacea	0.222	0.139	0.173	0.197	0.217	0.21	0.216	0.181	0.171	0.178	0.171	0.236	0.17	0.171	0.162	0.163	0.211	0.172	0.238	0.221	0.222	0.175	0.15	0.163	0.216	0.211	0.174	0.206	0.21	0.235	0.184	0.216	0.19	0.208	0.203	0.169	0.172	0.193	0.163	0.163	0.212	0.206	0.206	0.243	0.225	0.206	0.193	0.163	0.168
WP_012327276.1_Shewanella_woodyi	0.222	0.139	0.168	0.197	0.217	0.21	0.216	0.181	0.171	0.178	0.165	0.236	0.176	0.178	0.168	0.159	0.211	0.172	0.238	0.221	0.216	0.175	0.15	0.158	0.216	0.211	0.174	0.212	0.217	0.229	0.184	0.216	0.19	0.214	0.204	0.17	0.173	0.193	0.163	0.163	0.212	0.206	0.206	0.237	0.225	0.206	0.193	0.163	0.162
WP_041418708.1_Simkania_negevensis	0.353	0.258	0.246	0.261	0.263	0.252	0.322	0.274	0.281	0.3	0.311	0.275	0.236	0.261	0.254	0.257	0.31	0.393	0.313	0.298	0.315	0.309	0.365	0.271	0.288	0.36	0.376	0.303	0.366	0.369	0.298	0.333	0.301	0.313	0.346	0.291	0.251	0.275	0.375	0.415	0.293	0.284	0.275	0.293	0.286	0.301	0.321	0.283	0.238
WP_012240018.1_Sorangium_cellulosum	0.283	0.292	0.238	0.201	0.19	0.215	0.234	0.235	0.208	0.201	0.324	0.23	0.166	0.194	0.19	0.169	0.274	0.326	0.23	0.253	0.208	0.3	0.28	0.287	0.208	0.256	0.298	0.222	0.244	0.266	0.208	0.28	0.186	0.243	0.262	0.235	0.243	0.197	0.27	0.364	0.237	0.237	0.251	0.209	0.209	0.251	0.246	0.222	0.218
WP_013738840.1_Sphaerochaeta_coccoides	0.403	0.208	0.33	0.285	0.315	0.296	0.39	0.336	0.329	0.329	0.367	0.418	0.336	0.362	0.34	0.243	0.423	0.359	0.395	0.531	0.406	0.3	0.259	0.369	0.417	0.432	0.33	0.367	0.427	0.461	0.382	0.373	0.373	0.382	0.35	0.324	0.316	0.318	0.295	0.31	0.412	0.381	0.402	0.381	0.395	0.412	0.427	0.355	0.33
WP_013608228.1_Sphaerochaeta_globosa	0.388	0.227	0.328	0.284	0.305	0.294	0.372	0.351	0.284	0.284	0.313	0.356	0.329	0.326	0.368	0.226	0.442	0.353	0.38	0.61	0.378	0.307	0.274	0.362	0.368	0.438	0.339	0.352	0.39	0.484	0.375	0.357	0.339	0.395	0.353	0.333	0.312	0.305	0.273	0.336	0.326	0.336	0.376	0.356	0.37	0.366	0.38	0.361	0.336
WP_014268923.1_Sphaerochaeta_pleomorpha	0.396	0.224	0.336	0.304	0.344	0.315	0.424	0.361	0.315	0.326	0.31	0.408	0.354	0.336	0.358	0.252	0.44	0.365	0.453	0.574	0.38	0.292	0.315	0.339	0.402	0.4	0.364	0.373	0.427	0.467	0.378	0.413	0.342	0.4	0.353	0.342	0.304	0.326	0.316	0.327	0.387	0.387	0.408	0.418	0.391	0.408	0.432	0.38	0.345
WP_014456197.1_Spirochaeta_africana	0.265	0.174	0.301	0.475	0.476	0.475	0.326	0.294	0.463	0.463	0.306	0.393	0.471	0.487	0.452	0.341	0.329	0.333	0.329	0.326	0.38	0.253	0.272	0.295	0.38	0.278	0.33	0.351	0.324	0.404	0.386	0.333	0.306	0.325	0.309	0.265	0.222	0.25	0.279	0.2	0.354	0.354	0.344	0.365	0.38	0.365	0.336	0.257	0.25
WP_013313969.1_Spirochaeta_thermophila	0.353	0.222	0.346	0.33	0.33	0.33	0.398	0.318	0.28	0.32	0.361	0.409	0.349	0.32	0.38	0.252	0.42	0.344	0.38	0.46	0.41	0.315	0.297	0.302	0.36	0.416	0.368	0.373	0.463	0.44	0.382	0.38	0.269	0.382	0.344	0.385	0.284	0.31	0.317	0.333	0.361	0.361	0.4	0.371	0.371	0.39	0.384	0.318	0.296
WP_014053952.1_Streptomyces_violaceusniger	0.376	0.213	0.316	0.298	0.318	0.287	0.408	0.378	0.264	0.287	0.327	0.319	0.296	0.344	0.333	0.21	0.448	0.336	0.382	0.425	0.321	0.25	0.259	0.355	0.356	0.346	0.323	0.372	0.327	0.413	0.377	0.356	0.33	0.46	0.315	0.28	0.264	0.418	0.336	0.333	0.333	0.343	0.364	0.375	0.357	0.364	0.378	0.343	0.355
WP_013459257.1_Sulfuricurvum_kujiense	0.383	0.216	0.291	0.34	0.316	0.351	0.366	0.318	0.3	0.344	0.33	0.422	0.247	0.318	0.281	0.254	0.373	0.341	0.442	0.432	0.365	0.29	0.284	0.315	0.354	0.342	0.293	0.346	0.364	0.451	0.35	0.376	0.309	0.41	0.42	0.312	0.31	0.315	0.325	0.3	0.427	0.416	0.416	0.437	0.458	0.427	0.416	0.32	0.295
WP_014770658.1_Sulfurospirillum_barnesii	0.419	0.237	0.301	0.362	0.347	0.373	0.515	0.357	0.395	0.373	0.385	0.563	0.326	0.351	0.361	0.273	0.474	0.429	0.505	0.5	0.461	0.351	0.393	0.405	0.406	0.424	0.377	0.421	0.619	0.582	0.381	0.439	0.392	0.428	0.414	0.321	0.301	0.333	0.376	0.362	0.563	0.563	0.574	0.553	0.591	0.574	0.617	0.364	0.324
WP_011196959.1_Symbiobacterium_thermophilum	0.41	0.203	0.362	0.313	0.329	0.313	0.377	0.362	0.29	0.348	0.371	0.375	0.296	0.313	0.348	0.235	0.556	0.354	0.376	0.457	0.395	0.273	0.267	0.411	0.43	0.336	0.382	0.387	0.372	0.453	0.377	0.43	0.359	0.533	0.342	0.333	0.316	0.43	0.327	0.35	0.4	0.431	0.431	0.4	0.382	0.4	0.457	0.393	0.346
WP_011127788.1_Synechococcus_spp.	0.475	0.189	0.265	0.302	0.294	0.312	0.327	0.254	0.281	0.27	0.33	0.339	0.262	0.333	0.3	0.266	0.317	0.315	0.333	0.372	0.36	0.317	0.317	0.431	0.34	0.33	0.351	0.299	0.33	0.36	0.252	0.463	0.336	0.307	0.283	0.26	0.241	0.287	0.336	0.353	0.339	0.339	0.339	0.359	0.372	0.32	0.333	0.232	0.258
WP_011364605.1_Synechococcus_spp.	0.475	0.195	0.259	0.305	0.297	0.315	0.33	0.264	0.273	0.263	0.333	0.333	0.264	0.336	0.303	0.26	0.32	0.324	0.346	0.376	0.375	0.301	0.301	0.422	0.343	0.333	0.345	0.292	0.342	0.375	0.264	0.468	0.327	0.31	0.285	0.262	0.243	0.29	0.318	0.344	0.352	0.352	0.333	0.382	0.396	0.333	0.326	0.234	0.26
WP_011377680.1_Synechococcus_spp.	0.663	0.271	0.267	0.28	0.285	0.299	0.358	0.289	0.261	0.28	0.312	0.362	0.221	0.299	0.245	0.233	0.315	0.366	0.383	0.383	0.355	0.343	0.343	0.373	0.383	0.344	0.372	0.296	0.388	0.411	0.353	0.551	0.315	0.289	0.315	0.265	0.238	0.223	0.369	0.341	0.327	0.318	0.345	0.362	0.366	0.318	0.33	0.284	0.261
WP_011429415.1_Synechococcus_spp.	0.625	0.225	0.309	0.278	0.275	0.298	0.359	0.304	0.259	0.307	0.36	0.363	0.236	0.278	0.271	0.223	0.36	0.376	0.348	0.357	0.365	0.343	0.335	0.392	0.355	0.352	0.4	0.321	0.406	0.451	0.354	0.548	0.306	0.324	0.314	0.296	0.269	0.256	0.353	0.341	0.345	0.354	0.345	0.363	0.376	0.336	0.339	0.291	0.259
WP_012305906.1_Synechococcus_spp.	0.6	0.202	0.325	0.392	0.333	0.404	0.363	0.33	0.345	0.345	0.306	0.421	0.279	0.369	0.284	0.247	0.38	0.38	0.402	0.385	0.47	0.306	0.286	0.362	0.47	0.351	0.387	0.368	0.376	0.458	0.326	0.564	0.336	0.354	0.378	0.241	0.286	0.269	0.351	0.321	0.414	0.382	0.393	0.425	0.462	0.404	0.408	0.29	0.296
WP_011243162.1_Synechococcus_elongatus	0.654	0.271	0.267	0.28	0.285	0.299	0.358	0.289	0.261	0.271	0.312	0.362	0.221	0.299	0.245	0.233	0.315	0.366	0.383	0.383	0.355	0.343	0.343	0.373	0.383	0.344	0.372	0.296	0.388	0.411	0.345	0.551	0.315	0.289	0.315	0.265	0.238	0.223	0.369	0.341	0.327	0.318	0.345	0.362	0.366	0.318	0.33	0.276	0.261
WP_011618982.1_Synechococcus_sp._CC9311	0.425	0.275	0.228	0.23	0.242	0.238	0.255	0.238	0.19	0.206	0.383	0.27	0.21	0.23	0.246	0.215	0.261	0.33	0.28	0.303	0.267	0.382	0.382	0.381	0.259	0.267	0.323	0.233	0.283	0.307	0.218	0.377	0.3	0.276	0.246	0.236	0.205	0.213	0.358	0.379	0.27	0.27	0.293	0.285	0.31	0.278	0.265	0.218	0.233
WP_011359780.1_Synechococcus_sp._CC9902	0.41	0.167	0.256	0.333	0.321	0.345	0.333	0.291	0.32	0.296	0.311	0.326	0.258	0.358	0.329	0.222	0.348	0.311	0.325	0.365	0.402	0.284	0.295	0.401	0.353	0.307	0.336	0.315	0.314	0.414	0.272	0.463	0.343	0.348	0.308	0.25	0.272	0.29	0.305	0.274	0.362	0.373	0.373	0.395	0.411	0.362	0.355	0.278	0.285
WP_011431969.1_Synechococcus_sp._JA-2-3B'a(2-13)	0.616	0.231	0.302	0.261	0.258	0.28	0.341	0.296	0.242	0.289	0.352	0.345	0.221	0.261	0.254	0.218	0.342	0.375	0.348	0.348	0.364	0.335	0.328	0.391	0.355	0.344	0.381	0.305	0.388	0.429	0.336	0.542	0.307	0.324	0.315	0.289	0.264	0.25	0.352	0.341	0.345	0.353	0.345	0.362	0.375	0.336	0.339	0.276	0.253
WP_011934432.1_Synechococcus_sp._RCC307	0.242	0.192	0.133	0.151	0.142	0.142	0.162	0.155	0.127	0.132	0.213	0.16	0.104	0.127	0.129	0.14	0.16	0.205	0.175	0.176	0.146	0.207	0.226	0.175	0.141	0.202	0.186	0.134	0.163	0.185	0.152	0.204	0.146	0.161	0.206	0.158	0.189	0.148	0.193	0.235	0.126	0.136	0.141	0.165	0.165	0.136	0.146	0.14	0.122
WP_011933417.1_Synechococcus_sp._WH_7803	0.445	0.252	0.25	0.25	0.262	0.258	0.283	0.26	0.206	0.224	0.375	0.284	0.227	0.25	0.266	0.22	0.29	0.338	0.311	0.344	0.29	0.348	0.363	0.406	0.282	0.293	0.338	0.251	0.308	0.333	0.235	0.401	0.314	0.29	0.264	0.257	0.218	0.239	0.37	0.393	0.3	0.3	0.308	0.3	0.327	0.308	0.295	0.227	0.25
WP_010872227.1_Synechocystis_spp.	0.673	0.208	0.33	0.349	0.329	0.373	0.422	0.346	0.325	0.325	0.336	0.44	0.292	0.361	0.302	0.264	0.411	0.392	0.433	0.457	0.433	0.3	0.311	0.382	0.469	0.403	0.424	0.372	0.457	0.493	0.382	0.686	0.33	0.377	0.429	0.276	0.31	0.295	0.351	0.371	0.423	0.402	0.402	0.413	0.428	0.434	0.439	0.313	0.283
WP_011696960.1_Syntrophobacter_fumaroxidans	0.401	0.271	0.264	0.262	0.264	0.254	0.32	0.307	0.254	0.27	0.387	0.267	0.232	0.262	0.264	0.255	0.328	0.408	0.346	0.333	0.262	0.389	0.404	0.377	0.278	0.338	0.385	0.259	0.341	0.344	0.32	0.311	0.333	0.312	0.321	0.311	0.296	0.288	0.348	0.631	0.314	0.314	0.322	0.314	0.314	0.314	0.301	0.264	0.279
WP_013625605.1_Syntrophobotulus_glycolicus	0.37	0.209	0.396	0.329	0.295	0.317	0.357	0.372	0.305	0.352	0.353	0.322	0.274	0.294	0.29	0.218	0.62	0.336	0.387	0.404	0.348	0.273	0.251	0.327	0.383	0.355	0.421	0.402	0.327	0.453	0.344	0.383	0.291	0.595	0.315	0.35	0.294	0.595	0.318	0.35	0.389	0.4	0.336	0.378	0.414	0.368	0.372	0.371	0.359
WP_014224858.1_Tannerella_forsythia	0.4	0.238	0.31	0.358	0.348	0.382	0.389	0.352	0.333	0.308	0.342	0.439	0.292	0.358	0.333	0.213	0.352	0.371	0.443	0.38	0.765	0.325	0.303	0.382	0.641	0.365	0.381	0.391	0.4	0.481	0.329	0.382	0.387	0.337	0.299	0.258	0.272	0.36	0.37	0.285	0.455	0.444	0.466	0.477	0.471	0.433	0.438	0.288	0.307
WP_041588253.1_Thermincola_potens	0.37	0.202	0.341	0.325	0.287	0.325	0.357	0.33	0.325	0.372	0.339	0.364	0.277	0.325	0.313	0.211	0.632	0.348	0.365	0.419	0.337	0.259	0.23	0.32	0.395	0.326	0.405	0.372	0.339	0.453	0.359	0.395	0.313	0.659	0.3	0.353	0.296	0.488	0.294	0.344	0.368	0.378	0.378	0.357	0.361	0.357	0.382	0.393	0.375
NP_683045.1_Thermosynechococcus_elongatus_BP-1	0.67	0.227	0.317	0.276	0.282	0.287	0.37	0.33	0.287	0.297	0.347	0.384	0.257	0.297	0.309	0.263	0.386	0.425	0.405	0.38	0.404	0.309	0.322	0.413	0.404	0.344	0.433	0.323	0.384	0.436	0.34	0.595	0.343	0.346	0.352	0.266	0.256	0.292	0.381	0.344	0.349	0.359	0.349	0.378	0.401	0.349	0.362	0.281	0.273
WP_014777231.1_Thiocystis_violascens	0.403	0.225	0.328	0.433	0.4	0.444	0.444	0.351	0.355	0.322	0.341	0.945	0.316	0.4	0.397	0.316	0.381	0.429	0.477	0.438	0.433	0.294	0.286	0.333	0.433	0.403	0.358	0.356	0.495	0.444	0.422	0.433	0.289	0.387	0.372	0.339	0.296	0.284	0.327	0.288	0.577	0.566	0.622	0.633	0.677	0.588	0.566	0.301	0.3
WP_015880008.1_Tolumonas_auensis	0.185	0.11	0.15	0.172	0.164	0.177	0.183	0.136	0.139	0.139	0.167	0.2	0.135	0.15	0.142	0.144	0.201	0.197	0.18	0.201	0.182	0.176	0.158	0.17	0.182	0.177	0.155	0.144	0.197	0.209	0.157	0.209	0.169	0.183	0.224	0.169	0.176	0.158	0.171	0.152	0.174	0.169	0.169	0.174	0.179	0.169	0.169	0.155	0.135
WP_013945017.1_Treponema_spp.	0.339	0.225	0.35	0.382	0.384	0.382	0.387	0.377	0.314	0.325	0.313	0.406	0.308	0.337	0.377	0.252	0.45	0.366	0.425	0.5	0.415	0.279	0.271	0.348	0.37	0.375	0.365	0.381	0.385	0.483	0.376	0.393	0.314	0.387	0.292	0.371	0.246	0.388	0.342	0.313	0.389	0.389	0.41	0.41	0.404	0.4	0.414	0.382	0.342
WP_015710278.1_Treponema_azotonutricium	0.353	0.285	0.353	0.3	0.33	0.29	0.417	0.353	0.32	0.33	0.319	0.371	0.359	0.34	0.38	0.252	0.42	0.352	0.39	0.46	0.36	0.284	0.297	0.285	0.4	0.462	0.342	0.401	0.436	0.4	0.352	0.36	0.295	0.352	0.361	0.35	0.277	0.35	0.325	0.366	0.39	0.371	0.39	0.342	0.352	0.409	0.403	0.345	0.33
WP_013758842.1_Treponema_brennaborense	0.281	0.244	0.256	0.256	0.254	0.264	0.364	0.291	0.256	0.264	0.286	0.358	0.288	0.256	0.262	0.243	0.313	0.333	0.35	0.389	0.29	0.3	0.256	0.308	0.29	0.355	0.251	0.305	0.41	0.341	0.305	0.273	0.267	0.296	0.314	0.324	0.279	0.279	0.24	0.276	0.341	0.316	0.35	0.333	0.341	0.358	0.35	0.284	0.272
WP_041396759.1_Treponema_caldarium	0.385	0.27	0.36	0.347	0.364	0.336	0.42	0.387	0.357	0.389	0.324	0.39	0.343	0.357	0.378	0.268	0.447	0.372	0.46	0.474	0.389	0.315	0.338	0.321	0.431	0.466	0.381	0.411	0.436	0.442	0.367	0.41	0.351	0.377	0.35	0.385	0.288	0.368	0.358	0.366	0.44	0.4	0.41	0.41	0.42	0.42	0.434	0.388	0.362
WP_015709275.1_Treponema_primitia	0.398	0.271	0.386	0.382	0.377	0.382	0.448	0.4	0.348	0.382	0.342	0.448	0.387	0.393	0.393	0.277	0.466	0.375	0.406	0.468	0.426	0.296	0.283	0.339	0.426	0.48	0.403	0.416	0.409	0.46	0.369	0.415	0.342	0.423	0.378	0.35	0.301	0.325	0.304	0.358	0.443	0.432	0.443	0.443	0.453	0.463	0.437	0.382	0.364
WP_013701966.1_Treponema_succinifaciens	0.347	0.222	0.287	0.321	0.309	0.33	0.4	0.344	0.284	0.293	0.276	0.357	0.312	0.33	0.33	0.327	0.372	0.318	0.357	0.409	0.321	0.266	0.257	0.296	0.302	0.389	0.306	0.318	0.442	0.385	0.303	0.321	0.32	0.339	0.31	0.368	0.279	0.293	0.265	0.335	0.339	0.33	0.339	0.348	0.357	0.348	0.366	0.311	0.314
WP_011613981.1_Trichodesmium_erythraeum	0.711	0.222	0.333	0.319	0.313	0.329	0.363	0.305	0.268	0.298	0.355	0.39	0.233	0.298	0.28	0.281	0.346	0.354	0.382	0.38	0.391	0.328	0.328	0.419	0.391	0.373	0.398	0.324	0.37	0.453	0.3	0.556	0.346	0.355	0.3	0.252	0.248	0.264	0.376	0.358	0.375	0.403	0.384	0.413	0.417	0.355	0.359	0.265	0.275
WP_013192889.1_Trichormus_azollae	0.663	0.21	0.279	0.277	0.264	0.287	0.321	0.278	0.267	0.257	0.336	0.387	0.224	0.297	0.24	0.208	0.333	0.368	0.361	0.378	0.386	0.3	0.302	0.394	0.386	0.355	0.392	0.312	0.377	0.415	0.308	0.564	0.324	0.324	0.338	0.255	0.261	0.235	0.342	0.338	0.345	0.336	0.354	0.372	0.366	0.363	0.339	0.29	0.258
WP_011317024.1_Trichormus_variabilis	0.666	0.242	0.289	0.291	0.259	0.291	0.339	0.29	0.262	0.233	0.327	0.366	0.211	0.271	0.254	0.219	0.3	0.355	0.354	0.378	0.359	0.284	0.302	0.38	0.407	0.355	0.377	0.28	0.358	0.388	0.293	0.533	0.312	0.29	0.349	0.228	0.258	0.231	0.33	0.344	0.303	0.312	0.321	0.348	0.342	0.312	0.315	0.252	0.23
WP_014801776.1_Turneriella_parva	0.406	0.347	0.289	0.282	0.3	0.273	0.322	0.328	0.239	0.222	0.352	0.347	0.216	0.247	0.241	0.237	0.286	0.433	0.363	0.35	0.376	0.404	0.412	0.382	0.333	0.373	0.382	0.289	0.373	0.384	0.275	0.307	0.347	0.289	0.36	0.3	0.297	0.237	0.392	0.458	0.396	0.396	0.404	0.388	0.388	0.38	0.391	0.24	0.285
WP_013544355.1_Variovorax_paradoxus	0.231	0.759	0.321	0.158	0.167	0.153	0.209	0.391	0.148	0.158	0.208	0.216	0.145	0.142	0.153	0.145	0.214	0.241	0.232	0.198	0.211	0.203	0.223	0.207	0.201	0.274	0.223	0.187	0.217	0.227	0.176	0.164	0.183	0.202	0.237	0.227	0.309	0.185	0.23	0.258	0.227	0.222	0.232	0.222	0.238	0.232	0.222	0.222	0.269
WP_011807961.1_Verminephrobacter_eiseniae	0.242	0.835	0.34	0.177	0.192	0.171	0.229	0.394	0.165	0.177	0.218	0.227	0.162	0.154	0.171	0.156	0.231	0.247	0.244	0.214	0.228	0.206	0.226	0.216	0.222	0.293	0.233	0.2	0.225	0.245	0.189	0.177	0.203	0.223	0.227	0.226	0.269	0.2	0.229	0.27	0.244	0.238	0.25	0.238	0.255	0.25	0.24	0.24	0.285
WP_004732698.1_Vibrio_spp.	0.315	0.186	0.267	0.544	0.511	0.493	0.326	0.274	0.556	0.531	0.259	0.329	0.449	0.582	0.488	0.307	0.295	0.304	0.363	0.304	0.333	0.219	0.27	0.333	0.382	0.307	0.329	0.333	0.323	0.395	0.329	0.382	0.285	0.292	0.308	0.285	0.219	0.25	0.277	0.25	0.344	0.333	0.333	0.388	0.359	0.333	0.348	0.231	0.24
WP_005392166.1__Vibrio_spp.	0.326	0.168	0.258	0.531	0.5	0.506	0.305	0.294	0.544	0.518	0.296	0.329	0.471	0.607	0.464	0.29	0.318	0.314	0.34	0.336	0.333	0.219	0.237	0.313	0.358	0.24	0.309	0.333	0.323	0.358	0.375	0.37	0.285	0.314	0.327	0.276	0.219	0.273	0.25	0.258	0.322	0.333	0.344	0.366	0.348	0.333	0.337	0.263	0.269
WP_013867767.1_Vibrio_spp.	0.294	0.168	0.267	0.582	0.581	0.569	0.347	0.274	0.666	0.576	0.277	0.384	0.46	0.696	0.535	0.307	0.34	0.333	0.34	0.326	0.345	0.211	0.245	0.303	0.382	0.298	0.329	0.377	0.352	0.395	0.363	0.37	0.275	0.303	0.308	0.303	0.234	0.261	0.259	0.258	0.344	0.355	0.333	0.4	0.37	0.344	0.37	0.284	0.278
WP_014232049.1_Vibrio_spp.	0.305	0.145	0.258	0.518	0.488	0.518	0.336	0.284	0.556	0.506	0.277	0.362	0.46	0.696	0.452	0.299	0.295	0.304	0.295	0.315	0.32	0.203	0.196	0.294	0.382	0.259	0.298	0.333	0.323	0.345	0.34	0.308	0.255	0.292	0.308	0.276	0.212	0.238	0.25	0.258	0.288	0.288	0.288	0.311	0.325	0.322	0.348	0.231	0.25
NP_229816.1_Vibrio_cholerae_O1_biovar_El_Tor_str._N16961	0.197	0.117	0.166	0.183	0.171	0.183	0.17	0.174	0.163	0.163	0.163	0.203	0.125	0.163	0.147	0.138	0.216	0.187	0.206	0.208	0.176	0.157	0.153	0.167	0.183	0.18	0.166	0.18	0.184	0.241	0.163	0.248	0.142	0.207	0.177	0.178	0.164	0.217	0.167	0.139	0.211	0.217	0.198	0.211	0.211	0.185	0.198	0.173	0.137
WP_004727419.1_Vibrio_furnissii	0.336	0.18	0.275	0.531	0.546	0.506	0.326	0.303	0.569	0.518	0.277	0.34	0.438	0.67	0.464	0.307	0.295	0.314	0.34	0.315	0.333	0.211	0.237	0.323	0.395	0.288	0.288	0.344	0.333	0.382	0.352	0.333	0.275	0.325	0.308	0.276	0.219	0.261	0.268	0.25	0.344	0.333	0.355	0.355	0.382	0.333	0.348	0.231	0.25
NP_801232.1_Vibrio_parahaemolyticus_RIMD_2210633	0.326	0.156	0.258	0.569	0.511	0.544	0.315	0.274	0.556	0.518	0.314	0.351	0.426	0.62	0.44	0.299	0.306	0.304	0.352	0.326	0.345	0.227	0.229	0.294	0.37	0.23	0.298	0.355	0.323	0.37	0.329	0.345	0.265	0.325	0.336	0.276	0.219	0.273	0.268	0.25	0.322	0.333	0.355	0.355	0.359	0.333	0.348	0.242	0.269
WP_011079186.1_Vibrio_vulnificus	0.196	0.127	0.175	0.201	0.189	0.201	0.207	0.19	0.187	0.181	0.161	0.207	0.147	0.187	0.151	0.135	0.235	0.209	0.203	0.213	0.167	0.155	0.145	0.153	0.194	0.177	0.189	0.171	0.206	0.228	0.18	0.228	0.145	0.219	0.192	0.204	0.188	0.23	0.154	0.16	0.215	0.202	0.215	0.202	0.202	0.209	0.209	0.165	0.147
WP_013181801.1_Waddlia_chondrophila	0.396	0.234	0.354	0.369	0.34	0.358	0.445	0.345	0.304	0.369	0.336	0.473	0.28	0.326	0.305	0.256	0.393	0.353	0.5	0.42	0.413	0.297	0.274	0.336	0.434	0.415	0.388	0.427	0.438	0.478	0.323	0.391	0.376	0.4	0.327	0.383	0.274	0.34	0.33	0.325	0.532	0.51	0.51	0.521	0.51	0.51	0.5	0.305	0.295
[truncated: 177 more columns]
